# Supplementary material for: Prevalence and Risk Factors of Prehypertension and Hypertension in Southern China
Source: PLoS One. 2017 Jan 17;12(1):e0170238. doi: 10.1371/journal.pone.0170238 (PMC5240940; doi:10.1371/journal.pone.0170238)
Supplement: S1 Table — (XLSX) [file pone.0170238.s001.xlsx]

## Sheet: Sheet1
S1 Table. Minimal data set
NMT1 PHT2 HT3	Urban 1 Rural2	ID	Male1 Female2	Age	Smoke	Drink	Hypertension history	Treament	menopause	Height（cm）	height（m）	Weight（Kg）	BMI	WC	BFP	VIA	HR	SBPd1	DBPd1	SBPd2	DBPd2	SBPd3	DBPd3	Average SBP	Average DBP
3	1	36072880	2	86	0	0	1		1	145	1.45	39.9	18.9774	69	36.8	4	93	192	100	141	101	142	100	158.333	123.333
3	2	36082700	2	82	0	0	1		1	145	1.45	50.2	23.8763	83	36	9	70	126	90	124	90	122	94	124	97.3333
3	2	36042861	2	75	0	0	1		1	146.5	1.465	49.2	22.924	74	34.7	7	70	117	110	130	100	132	100	126.333	107.333
3	2	36082416	2	39	0	1	0		0	148	1.48			71			93	177	100	128	98	130	96	145	105.333
3	1	36037777	2	27	0	1	0		0	145	1.45	50.3	23.9239	77	33.9		90	185	66	140	66	133	62	152.667	94.6667
3	1	36036666	2	27	0	1	0		0	145	1.45	50.3	23.9239	77	33.9		90	150	66	140	70	133	62	152.667	94.6667
3	1	36073333	2	63	0	1	0		1	145	1.45	50.3	23.9239	77	33.9		90	148	68	142	68	136	62	152.667	94.6667
3	2	36082081	2	63	0	1	0		1	145	1.45	50.3	23.9239	77	33.9		90	144	70	144	76	139	62	152.667	94.6667
3	1	36075555	2	63	0	1	0		1	145	1.45	50.3	23.9239	77	33.9		90	142	68	146	70	139	62	152.667	94.6667
3	1	36074444	2	63	0	1	0		1	145	1.45	50.3	23.9239	77	33.9		90	143	68	148	68	140	62	152.667	94.6667
3	2	36083999	1	63	0	1	0			145	1.45	50.3	23.9239	77	33.9		90	150	68	140	66	141	62	152.667	94.6667
3	1	36074173	1	63	0	1	0			145	1.45	50.3	23.9239	77	33.9		90	150	68	142	65	142	62	152.667	94.6667
3	1	36071500	1	63	0	1	0			145	1.45	50.3	23.9239	77	33.9		90	139	68	141	64	143	62	152.667	94.6667
3	1	36074009	2	83	0	1	0			145	1.45	50.3	23.9239	77	33.9		90	140	68	140	66	144	62	152.667	94.6667
3	2	36082695	2	19	0	0	0		0	151	1.51	41.8	18.3325	60	18.8	1	70	139	68	120	80	125	78	141.667	104.333
3	2	36062169	2	71	0	0	1		1	147	1.47	65.6	30.3577	101	39.9	15	75	150	77	141	73	133	76	149	90.6667
3	2	36042103	2	69	0	1	0		1	157	1.57	67.2	27.2628	97	36.7	11	80	228	133	220	130	200	128	216	130.333
3	1	36021048	1	58	0	1	1	1		164.2	1.642	81.5	30.2281	101	26.5	19	96	179	132	199	120	196	118	191.333	123.333
3	2	36082593	2	72	0	0	0		0	152	1.52	73.9	31.9858	73	27.6	3	106	188	88	118	88	120	90	142	103
3	1	36071747	1	76	0	0	1	1		160	1.6	63.3	24.7266	90	22.9	14	101	179	78	151	79	148	78	159.333	96
3	1	36077992	1	76	0	0	0			160	1.6	65.5	25.5859	90	27.9	14	101	179	78	151	79	148	78	159.333	96
3	2	36062270	2	64	0	0	1	1	1	150	1.5	40.2	17.8667	94	20	4	89	260	129	243	115	249	99	250.667	114.333
3	2	36052241	2	77	0	1	1	1	1	142.8	1.428	46	22.558	78.5	43.2	8	103	218	129	209	114	199	120	208.667	121
3	2	36082392	2	49	0	1	0		0	159	1.59	63.9	25.2759	91	32.2	7	93	161	74	161	74	160	74	160.667	92
3	2	36082117	2	58	0	0	1		1	157	1.57	56.6	22.9624	75	30.7	6	72	153	128	138	82	141	79	144	96.3333
3	1	36022474	2	77	0	0	1		1	144	1.44	46	22.1836	76.9	29.3	6	98	221	127	226	118	197	113	214.667	119.333
3	1	36031131	1	42	0	1	1	1		158	1.58	64.1	25.677	87	17.9	11	64	193	127	192	134	201	122	195.333	127.667
3	1	36021047	1	80	0	0	0			156.4	1.564	69.5	28.4126	96	29.2	21	60	151	82	151	82	142	81	148	96.3333
3	2	36081110	1	42	1	1	1			164	1.64	68	25.2826	94	26.1	11	103	170	125	172	115	171	118	171	119.333
3	2	36042091	2	61	0	1	1		1	148	1.48	52.1	23.7856	73	32.1	7	72	163	125	178	97	175	115	172	112.333
3	2	36062779	2	43	0	0	1		1	150	1.5	60	26.6667	70	22.2	5.6	80	150	125	150	130	152	129	150.667	128
3	1	36031111	1	53	1	0	1			158	1.58	69.5	27.8401	91	27.3	16	77	207	124	202	117	201	119	203.333	120
3	1	36032306	2	63	0	0	1		1	156	1.56	77	31.6404	96.5	41.7	17	105	204	123	193	106	194	118	197	115.667
3	1	36071308	1	41	1	0	1			167	1.67	71.5	25.6373	88	24.9	11	85	181	121	181	120	167	121	176.333	120.667
3	2	36061366	1	61	0	0	0			155	1.55	45	18.7305	71.2	25	4	88	219	120	233	114	215	119	222.333	117.667
3	1	36022777	2	63	0	0	1		1	152	1.52	60	25.9695	81	26.8	7	80	200	120	200	100	180	90	193.333	103.333
3	2	36041364	1	64	2	0	0			175	1.75	68.7	22.4327	82	20.2	9	74	190	120	190	130	200	120	193.333	123.333
3	2	36062497	2	77	0	0	0		1	136	1.36	50	27.0329	77.3	19.8	2	99	180	120	176	116	170	110	175.333	115.333
3	1	36071010	1	53	0	0	1	1		160	1.6	83.3	32.5391	107	31.2	22	77	176	120	175	122	175	120	175.333	120.667
3	2	36062804	2	45	0		1		0	155	1.55	40	16.6493	62	15	6	80	160	120	110	80	120	85	130	95
3	2	36041482	1	38	1	1	1			178	1.78	82.8	26.1331	93	28.2	11	90	140	120	142	98	135	95	139	104.333
3	1	36072641	2	58	0	0	1		1	147	1.47	48	22.213	75	27.4	5	92	212	119	210	110	213	108	211.667	112.333
3	2	36062696	2	60	0	0	1		1	154	1.54	59.1	24.9199	83	31.3	8	115	207	119	203	112	193	105	201	112
3	2	36052601	2	56	0	0	0		1	141	1.41	37.6	18.9125	64	28.7	3	76	198	119	173	101	170	96	180.333	105.333
3	2	36042662	2	52	0	0	1	1	0	157	1.57	61	24.7475	83.4	35.7	8	90	180	119	180	118	120	80	120	79
3	2	36062482	2	32	0	0	1		0	161	1.61	65.6	25.3077	84.5	29.2	6	95	202	118	196	126	194	111	197.333	118.333
3	1	36021480	1	80	1	0	1			154	1.54	39	16.4446	60	21.8	1	90	200	118	198	100	190	110	196	109.333
3	2	36081007	1	47	1	1	1			157	1.57	63	25.5588	86	21.5	12	105	181	118	171	109	169	117	173.667	114.667
3	2	36080893	2	53	0	0	1	1	1	149	1.49	50.4	22.7017	76	28.2	6	82	199	117	197	115	195	113	197	115
3	2	36016990	1	51	0	0	0			162	1.62	70.8	26.9776	91	27.5	14	79	180	117	193	122	192	120	188.333	123
3	2	36042873	2	45	0	0	1		0	150.4	1.504	54	23.8725	83	27.6	6	103	173	117	177	106	180	100	176.667	107.667
3	2	36061748	1	44	1	1	1			167	1.67	70.7	25.3505	94	25.9	11	93	172	117	174	106	170	105	172	109.333
3	2	36062522	2	70	0	0	1		1	154	1.54	48.3	20.366	70.5	24.9	4	79	151	117	134	76	140	79	141.667	90.6667
3	2	36062207	2	71	0	0	1	1	1	153.2	1.532	50	21.3036	77.4	20.1	5	93	139	117	113	77	132	102	128	98.6667
3	2	36061151	1	70	1	0	1	1		170	1.7	67.3	23.2872	88	27.7	11	81	209	116	197	112	194	111	200	113
3	2	36051299	1	76	0	0	1			164	1.64	71	26.398	90	26	16	99	189	116	159	115	180	120	176	117
3	1	36072692	2	79	0	0	1		0	157	1.57	72.4	29.3724	94	38.6	12	91	187	116	180	110	184	108	183.667	111.333
3	2	36084189	2	48	0	0	1		1	156	1.56	52.5	21.573	81	29.9	6	79	181	116	187	116	166	113	178	115
3	2	36041073	1	45	0	0	1	1		166.1	1.661	74.2	26.8946	92.4	22.8	13	87	179	116	166	104	165	109	170	109.667
3	2	36052457	2	52	0	1	1		1	147	1.47	59.8	27.6737	89	33.1	11	78	171	116	165	112	164	113	166.667	113.667
3	2	36081063	1	46	0	1	0			157	1.57	67.9	27.5468	87	26.1	15	83	162	116	151	85	147	94	153.333	98.3333
3	1	36011462	1	53	1	1	1	1		165.4	1.654	80.6	29.4621	98.3	29.3	18	90	152	116	154	110	150	107	152	111
2	2	36062354	2	46	0	0	0		0	153.8	1.538	51.3	21.6873	87.4	38.8	9	98	128	116	107	76	118	75	117.667	89
3	1	36072473	1	57	0	0	1		1	144	1.44	51.2	24.6914	86	35.6	8	88	210	115	202	117	193	114	201.667	115.333
3	2	36051198	1	64	1	1	1	1		156.2	1.562	58.3	23.895	89	25.9	12	111	201	115	185	108	200	107	195.333	110
3	1	36012413	2	60	0	0	1	1	1	147.6	1.476	58.8	26.9901	82.9	37.1	10	74	192	115	188	107	181	105	187	109
3	2	36051106	1	63	0	1	1			152	1.52			83.4			71	189	115	212	115	208	116	203	115.333
3	2	36041507	1	68	1	1	1	1		162.4	1.624	69	26.1624	97.4	34	16	89	174	115	179	114	179	112	177.333	113.667
3	2	36084131	2	47	0	0	1		0	148	1.48	61.8	28.214	91	33.2	10	87	173	115	153	124	169	117	165	118.667
3	1	36021071	1	50	2	1	1			159.4	1.594	66.2	26.0544	86.1	25.8	14	89	157	115	161	114	147	104	155	111
3	2	36062245	2	55	0	1	1	1	0	143	1.43	58.9	28.8034	92.2	35.8	12	77	220	114	221	114	233	112	224.667	113.333
3	2	36052287	2	57	0	1	1		1	141	1.41	51.2	25.7532	86	38.2	12	85	202	114	197	118	193	113	197.333	115
3	1	36034316	2	48	0	0	1		0	170	1.7	105	36.3322	108	43.4	21	79	188	114	175	113	183	105	182	110.667
3	2	36062504	2	54	0	0	1		1	163.3	1.633	56.7	21.2623	81.4	24.1	5	67	183	114	195	109	196	99	191.333	107.333
3	2	36081465	1	56	1	0	0			163	1.63	67	25.2174	91	25	12	70	181	114	187	115	180	113	182.667	114
3	2	36042817	2	37	0	0	1		0	157.4	1.574	73.4	29.6269	98	37.5	11	94	179	114	159	108	157	107	165	109.667
3	1	36031064	1	53														179	114	200	112	190	116	189.667	114
3	2	36061102	1	51	1	1	0			160	1.6	67.7	26.4453	91.2	29.2	14	82	177	114	167	110	174	111	172.667	111.667
3	1	36031116	1	67	0	0	1	1		174	1.74	79.4	26.2254	87	25.9	14	108	168	114	173	110	163	103	168	109
3	2	36062050	2	56	0	1	0		1	149	1.49	57.2	25.7646	88	66.8	1		160	114	153	98	150	101	154.333	104.333
3	1	36072567	2	48	0	0	1	1	0	151	1.51	61.5	26.9725	90	31.9	7	108	213	113	197	112	170	110	193.333	111.667
3	1	36071742	1	42	0	0	0			165	1.65	91.6	33.6455		34.1	22	93	165	113	143	100	145	103	151	105.333
3	1	36022548	2	75	0	0	0		1	142	1.42	43	21.3251	77	22.1	7.8	68	163	113	170	123	160	110	164.333	115.333
3	1	36021227	1	41	0	1	1			170	1.7	64	22.1453	75	22.1	2	70	160	113	150	110	150	90	153.333	104.333
3	2	36061483	1	42	0	0	1			161	1.61	76.5	29.5128	94.2	25.5	16	93	155	113	152	108	148	108	151.667	109.667
3	1	36031084	1	63	1	1	1			164	1.64	69.5	25.8403	91	28.6	15	80	193	112	186	95	186	95	188.333	100.667
3	2	36041554	1	48	0	0	0			162.3	1.623	67.7	25.7011	84.3	24	12	93	184	112	171	110	160	106	171.667	109.333
3	2	36061712	1	51	0	0	0			179	1.79	75.3	23.5011	92	20.3	9	84	180	112	181	106	180	108	180.333	108.667
3	1	36012349	2	29	0	0	1	1	0	154	1.54	43.8	18.4685	63	5.6	1	76	162	112	160	109	163	113	161.667	111.333
3	1	36011189	1	57		1	1	1		163.8	1.638	75.7	28.2142	88.6	30.1	17	68	161	112	156	109	161	111	159.333	110.667
3	2	36051124	1	58	0	0	1			165	1.65	63.1	23.1772	80	19.6	7	82	161	112	155	112	161	108	159	110.667
3	2	36081668	1	51	0	0	0			168	1.68	76.5	27.1046	94	27.9	14	99	155	112	163	99	141	92	153	101
3	1	36071011	1	59	1	1	1			162.2	1.622	61.5	23.3762	83.3	22.7	10	81	155	112	152	104	149	102	152	106
3	1	36072154	2	49	0	0	0		0	159	1.59	53.8	21.2808	81	27.6	4	96	154	112	156	110	143	113	151	111.667
3	2	36062290	2	68	0	0	1		1	143	1.43	42.4	20.7345	72.2	31.9	5	65	218	111	215	110	211	115	214.667	112
3	1	36071599	1	64	1	0	1	1		155	1.55	62	25.8065	85	26		98	210	111	204	108	202	107	205.333	108.667
3	2	36081819	1	43	1	1	0			170	1.7	78.5	27.1626	76	55.2	5	75	198	111	195	118	199	120	197.333	121
3	1	36022072	2	48	0	0	1		1	149.2	1.492	73.8	33.1527	97.3	38.9	17	89	198	111	191	104	171	103	186.667	106
3	2	36062460	2	47	0	0	1	1	0	146	1.46	53.2	24.9578	79	30.4	7	78	181	111	175	90	174	85	176.667	95.3333
3	2	36081836	1	53	0	0	1			160	1.6	73.7	28.7891	100	29	17	82	166	111	150	101	140	99	152	103.667
3	2	36041033	1	61	1	1	1			156.4	1.564	51.6	21.0948	67.4	17.4	7	87	165	111	160	107	158	101	161	106.333
3	1	36031104	1	53	1	1	1	1		165	1.65	87	31.9559	105	28.8	21	113	161	111	158	105	163	104	160.667	106.667
3	1	36072218	2	71	0	0	0		1	146	1.46	51.8	24.301	85	38.6	9	75	151	111	143	73	128	85	140.667	89.6667
3	1	36022536	2	76	0	0	1		1	130	1.3	40	23.6686	80	15.9	8	80	200	110	190	90	180	83	190	94.3333
3	1	36021285	1	47	0	0	1	1		173	1.73	76	25.3934	89	24	7	75	190	110	189	109	188	110	189	109.667
3	1	36021272	1	67	0	0	1	1		172	1.72	78	26.3656	75	26.3	8	80	190	110	185	112	180	110	185	110.667
3	1	36071621	1	79	1	1	1			154	1.54	62.7	26.4378	66	29.4	11.2	68	182	110	185	109	180	108	182.333	109
3	1	36021561	1	67	1	0	1			155	1.55	52	21.6441	78	23.7	3	50	180	110	180	105	170	105	176.667	106.667
3	1	36022811	2	69	0	0	0		1	151	1.51	64	28.0689	80	26.5	6	80	180	110	180	100	170	95	176.667	101.667
3	1	36024166	2	63	0	0	0		1	162	1.62	65	24.7676	71.3	36.7	9	69	176	110	170	109	160	100	168.667	106.333
3	1	36023981	1	50	0	1	1	1		159	1.59	70	27.6888	100	27.6	7	80	170	110	162	104	160	80	164	98
3	1	36021240	1	65	1	1	1			168	1.68	70	24.8016	78	24.8	3	74	170	110	160	100	170	112	166.667	107.333
3	1	36021301	1	76	1	1	1			172	1.72	60	20.2812	76	20.2	3	88	170	110	160	120	170	115	166.667	115
3	1	36021303	1	77	1	0	1			164	1.64	50	18.5901	84.2	25.4	3.9	80	170	110	165	102	173	111	169.333	107.667
3	2	36051236	1	56	0	1	1	1		157	1.57	62.3	25.2749	90	22.4	12	74	168	110	159	104	158	99	161.667	104.333
3	2	36061715	1	47	1	1	0			173	1.73	78.4	26.1953	94	25.9	13		167	110	163	113	164	109	164.667	110.667
3	1	36022549	2	70	0	0	0		1	146	1.46	51.9	24.3479	80	24.2	7.4	75	163	110	171	123	160	98	164.667	110.333
3	1	36031114	1	67	0	0	1			148	1.48	46.4	21.1833	71.8	26.3	8	86	162	110	153	103	150	96	155	103
3	1	36023947	1	57	1	0	1	1		171	1.71	81	27.7008	92	26.2	7.1	80	160	110	152	97	157	93	156.333	100
3	1	36024102	2	80	0	0	1		1	135	1.35	39	21.3992	60	22	8	70	160	110	150	100	160	100	156.667	103.333
3	1	36011123	1	53	1	1	1			171.4	1.714	89.8	30.5671	96.7	30.1	19	94	158	110	155	116	165	109	159.333	111.667
3	2	36053797	1	46	1	1	0			164	1.64	63.1	23.4607		20.9	9	73	157	110	169	109	188	112	171.333	110.333
3	1	36021409	1	63	0	0	0		1	153	1.53	59	25.204	58	23.4	9	78	150	110	140	100	140	90	143.333	100
3	1	36022482	2	77	0	0	1		1	147	1.47	44.3	20.5007	71	32.6	5	73	150	110	145	66	143	63	146	79.6667
3	2	36041159	1	85	0	0	1			159	1.59	52	20.5688	80	26.04	9		150	110	148	108	148	108	148.667	108.667
3	2	36042496	2	44	0	0	1		0	158.6	1.586	58.9	23.4158	76.5	31.8	6	76	138	76	141	78	140	70	139.667	71.3333
2	2	36062348	2	41	0	1	0		0	148	1.48	44	20.0877	72.9	24.7	9	89	134	110	118	93	99	56	117	86.3333
3	2	36061291	1	60	0	0	0			155	1.55	55	22.8928	82.5	25.9	11	71	218	109	200	120	213	102	210.333	110.333
3	2	36052448	2	59	0	0	1		1	157	1.57	71.3	28.9261	92	36.5	12	84	209	109	172	104	180	108	187	107
3	2	36082199	2	53	0	0	1		1	145	1.45	50	23.7812	76	32.1	7	79	175	109	171	104	163	110	169.667	107.667
3	2	36062501	2	69	0	0	0		1	143.4	1.434	50.5	24.558	96.5	36.5	9	102	174	109	181	96	182	104	179	103
3	1	36032163	2	32	0	0	1		0	158.5	1.585	44	17.5144	62	17	1	85	172	109	158	113	151	110	160.333	110.667
3	1	36031090	1	51	0	1	1	1		162	1.62	72.2	27.5111	93	24	15	90	165	109	138	97	145	96	149.333	100.667
3	1	36021034	1	48	2	0	1			165	1.65			67.5			76	161	109	164	106	167	101	164	105.333
3	2	36081321	1	65	1	1	0			168	1.68	66.7	23.6324	67	24.1	10	84	161	109	158	104	160	84	159.667	99
3	1	36072996	2	52	0	0	1	1	0	153	1.53	52.4	22.3846	82	33.5	6	93	154	109	147	104	150	102	150.333	105
3	1	36032389	2	77	0	0	0		1	141	1.41	54.2	27.2622	76.5	13.7	10	81	149	109	165	92	174	85	162.667	95.3333
3	2	36054106	2	60	0	1	0		1	159.1	1.591	61.6	24.3355	95	33.3	7	83	141	109	140	97	149	86	143.333	97.3333
3	2	36041254	1	75	0	0	1	1		154	1.54	48.4	20.4082		32.7	7	81	204	108	215	102	210	96	209.667	102
3	1	36012089	2	66	0	1	1		1	115	1.15	52.2	39.4707	90	33.4	5	88	202	108	209	106	201	102	204	105.333
3	2	36082632	2	81	0	0	1		0	141	1.41	42	21.1257	84	19.9	6	69	197	108	175	102	173	100	181.667	103.333
3	2	36052316	2	59	0	0	1		1	152	1.52	54.8	23.7188	78	34	7	96	188	108	190	104	177	104	185	105.333
3	2	36051219	1	58	0	1	1	1		156	1.56	45	18.4911	70	17.5	4	71	186	108	163	108	151	103	166.667	106.333
3	1	36024035	2	59	0	0	1		1	153	1.53	55.7	23.7943	79	34.9	8	87	183	108	173	102	183	96	179.667	102
3	2	36082502	2	58	0	0	1		1	144	1.44	60.8	29.321	88	34.8	13	69	181	108	191	103	180	98	184	103
3	1	36072773	2	67	0	0	0	1	1	159	1.59	81	32.0399	108	41	17	97	178	108	186	95	175	90	179.667	97.6667
3	1	36011372	1	71	0	0	1			160.4	1.604	72.1	28.0238	92.3	35	11	98	177	108	173	106	175	106	175	106.667
3	2	36061024	1	49	1	0	1	1		153.8	1.538	61.2	25.8725	84	21.4	13	66	176	108	184	117	175	112	178.333	112.333
3	1	36034240	2	53	0	0	0		0	156	1.56	45.8	18.8199	72	27.3	3	86	176	108	187	113	183	111	182	110.667
3	1	36032186	2	61	0	0	1		1	148.8	1.488	56.2	25.3823	78	35.9	9	76	176	108	165	101	156	106	165.667	105
3	1	36014421	2	63	0	0	1		1	151	1.51	67.3	29.5162	87.9	38.3	14	76	176	108	170	114	163	118	169.667	113.333
3	1	36031276	1	61	0	0	0			156	1.56	50.3	20.669	70	15.6	6	82	171	108	162	110	162	107	165	108.333
3	1	36033321	1	36	0	0	0			169	1.69	81.5	28.5354	96	26.1	14	75	169	108	177	108	176	118	174	111.333
3	2	36081302	1	55	0	1	0			167	1.67	71.1	25.4939	90	74.4	12	77	168	108	171	95	171	109	170	104
3	2	36051175	1	87	0	0	1			109	1.09	51	42.9257	84	21.2	8	74	167	108	166	111	174	118	169	112.333
3	1	36031029	1	61	1	1	1	1		161	1.61	64.9	25.0376	86	25.4	3	71	159	108	158	112	175	101	164	107
3	1	36021078	1	53	1	1	1	1		174.8	1.748	80.3	26.2804	97.4	27.6	13	79	151	108	144	105	146	103	147	105.333
3	2	36082958	2	47	0	0	0		0	155	1.55	44.6	18.564	65	23.6	2	101	133	108	128	99	124	81	128.333	96
3	2	36051021	1	74	0	1	1			156	1.56	52.6	21.6141	77.2	24	9	77	220	107	225	112	223	102	222.667	107
3	1	36012095	2	81	0	0	1		1	144	1.44	75.5	36.4101	101.8	47.5	28	118	210	107	198	101	200	100	202.667	102.667
3	1	36071087	1	78	0	0	1			151	1.51	66.6	29.2092	96	32.5	22	85	191	107	186	109	182	106	186.333	107.333
3	2	36084182	2	57	0	0	1		0	146	1.46	51	23.9257	90	31.4	7	99	181	107	170	98	105	95	152	100
3	1	36022114	2	58	0	0	1		1	154.4	1.544	57.4	24.0778	75.6	31	7	77	180	107	170	100	163	102	171	103
3	2	36041446	1	50	1	0	1			169	1.69	68.7	24.0538	89	26.9	10	84	173	107	154	102	145	104	157.333	104.333
3	2	36052605	2	53	0	1	0		1	155	1.55			89.1			85	166	107	167	109	158	103	163.667	106.333
3	1	36071256	1	42	0	0	0			156	1.56	63.1	25.9287	85	21.8	12	90	164	107	144	100	149	103	152.333	103.333
3	2	36081280	1	49	0	0	0			169	1.69	93.3	32.6669	112	32.1	22	84	160	107	162	107	160	100	160.667	104.667
3	2	36062846	2	50	0	0	0		0	154	1.54	55.3	23.3176	82	25.1	5	82	159	107	157	92	113	104	143	101
3	2	36081489	1	58	1	1	1	1		164	1.64	70.5	26.2121	98	31.2	14	89	153	107	151	105	149	103	151	105
3	1	36072350	2	74	0	0	1		1	153	1.53	55.6	23.7515	88	41	13	80	170	106	172	99	164	96	186	100.333
3	2	36052240	2	57	0	0	1		1	154	1.54	58.2	24.5404	89.5	32.4	7	85	204	106	172	108	181	100	185.667	104.667
3	2	36052567	2	82	0	0	1		1	142	1.42	53.3	26.4332	90	36.7	12	87	201	106	202	108	189	105	197.333	106.333
3	1	36022350	2	50	0	0	1	1	0	156	1.56	59	24.2439	78	24.2	2	76	180	106	175	100	180	100	178.333	102
3	2	36041230	1	61	1	0	1	1		156.5	1.565	61.8	25.2325	89	25.4	13	109	179	106	168	99	155	104	167.333	103
3	1	36072426	2	62	0	0	1		1	151	1.51	62.5	27.4111	99	37.3	11	81	179	106	178	112	169	105	175.333	107.667
3	2	36052003	2	21	0	1	0		1	145.1	1.451	49.5	23.511	89.1	36.9	8	76	178	106	159	94	155	94	164	98
3	2	36061342	1	35	0	1	0			165.2	1.652	76.8	28.1411	99.3	28.6	13	83	173	106	157	107	156	113	162	108.667
3	1	36071521	1	72	0	0	1	1		168	1.68	62.4	22.1088	81	31.4	10	77	172	106	170	100	178	108	173.333	104.667
1	1	36071718	1	68		1	0			163	1.63	54.6	20.5503	80	23.9	7	86	170	106	116	107	164	103
3	1	36031309	1	55	0	0	1			160	1.6	60.2	23.5156	82	22.4	10	82	167	106	165	105	161	99	164.333	103.333
3	2	36081121	1	57	1	0	1			152	1.52	57.7	24.974	86	24.1	13	77	167	106	174	96	183	107	174.667	103
3	2	36082325	2	51	0	0	1		0	148	1.48	63.4	28.9445	88	35.2	12	70	165	106	155	93	150	90	156.667	96.3333
3	2	36081207	1	37	0	0	0			150	1.5	54.6	24.2667	80	13.6	9	65	162	106	159	99	150	90	157	98.3333
3	1	36012551	2	64	1	0	0		1	152	1.52	63.8	27.6143	89	38	12	88	159	106	153	99	157	84	156.333	96.3333
3	1	36033357	1	40	1	0	0			177	1.77	68.7	21.9286	74	18.1	6	80	152	106	150	100	128	102	143.333	102.667
3	1	36023982	1	74	0	0	1	1		168	1.68	62	21.9671	83	23.3	8.3	80	150	106	154	100	148	98	150.667	101.333
3	1	36021314	1	47	1	1	1			165	1.65	70	25.7117	92	25.6	7	74	145	106	130	70	125	75	133.333	83.6667
3	1	36031386	1	76	0	0	1		1	155	1.55	57.8	24.0583	87	37	9	95	145	106	165	77	170	65	160	82.6667
3	2	36081109	1	67	0	0	1	1		163	1.63	60.1	22.6203	87	26.9	10	94	134	106	198	103	200	109	177.333	106
2	2	36041017	1	23	1	1	0			176.8	1.768	85.4	27.3208	92	24.3		96	131	106	126	71	129	68	128.667	81.6667
3	2	36052319	2	80	0	0	1		1	146	1.46	42.2	19.7973	42	27.9	4	69	241	105	219	106	227	98	229	103
3	1	36012795	2	43	0	0	1		0	152.6	1.526	70.5	30.2747	90.6	37.3	13	83	201	105	194	107	187	109	194	107
3	1	36071451	1	66	0	0	1			152	1.52	55.8	24.1517	86	29.3	12	78	192	105	190	100	193	102	191.667	102.333
3	2	36082210	2	56	0	0	0		1	151	1.51	55.5	24.341	82	32.6	6	97	186	105	178	106	170	100	178	103.667
3	2	36081185	1	59	0	1	0			166	1.66	70.9	25.7294	88	25.9	13	71	186	105	152	109	160	108	166	107.333
3	2	36052583	2	70	0	1	1		1	145	1.45	53.7	25.541	90	34.6	10	83	183	105	191	97	170	101	181.333	101
3	2	36052191	2	77	0	0	1		1	149.5	1.495	55.6	24.8767	90	38.8	10	74	182	105	171	95	168	106	173.667	102
3	1	36012963	2	49	0	0	0		1	149.2	1.492	51.1	22.9553	71.8	29.6	6	89	181	105	172	107	171	105	174.667	105.667
3	1	36033127	1	52	1	1	0			160	1.6	52.8	20.625	75	16.1	6	76	171	105	157	109	167	104	165	106
3	2	36081615	1	56	0	0	1		0	178	1.78	81.1	25.5965	101	31.3	13.8	81	165	105	171	110	160	100	165.333	105
3	1	36033066	1	59	1	0	1			169	1.69	72	25.2092	87.8	26.2	12	74	165	105	163	101	156	99	161.333	101.667
3	1	36011026	1	60	0	1	1	1		179.6	1.796	70.2	21.7633	78.6		21.8	50	165	105	159	105	159	100	161	103.333
3	2	36041137	1	79	0	1	1			157.2	1.572	55.8	22.5803	76.4	22.7	11	93	160	105	164	105	161	105	161.667	105
3	1	36034112	2	82	0	0	0		1	145	1.45	47.4	22.5446	69.2	33	7	97	159	105	140	89	136	78	145	90.6667
3	1	36074050	1	55	0	0	0			146	1.46	55.8	26.1775	89	33.4	9	113	157	105	155	99	153	101	155	101.667
3	1	36021254	1	53	1	0	1	1		162	1.62	70	26.6728	92	27.6	2	78	150	105	140	100	140	90	143.333	98.3333
3	1	36071294	2	65	0	0	1	1		165	1.65	56.9	20.8999	87	26.2	7	81	148	105	139	98	141	97	142.667	100
3	1	36012548	2	62	0	0	0		1	149.6	1.496	58.2	26.0052	87.2	41.4	10	65	209	104	196	106	197	102	200.667	104
3	1	36072375	2	70	0	0	0		1	140	1.4	41.7	21.2755	86	39.9	6	92	208	104	202	100	186	96	198.667	100
3	2	36051189	1	75	0	0	0			159	1.59	56.1	22.1906	85	24	10	63	208	104	207	99	189	96	201.333	99.6667
3	1	36072984	2	40	0	0	0		0	149	1.49	63	28.3771	100	33.7	10	124	201	104	170	115	175	113	182	110.667
3	2	36042002	2	49	0	0	1		1	149	1.49	55	24.7737	83.8	31	7	79	188	104	178	98	182	102	182.667	101.333
3	2	36051388	1	64	1	1	1			166.8	1.668	76.1	27.3522	94	28.1	16	74	183	104	164	98	172	103	173	101.667
3	2	36051262	1	58	2	1	1	1		160	1.6	67.1	26.2109	90	28.9	14	67	182	104	175	108	142	104	166.333	105.333
3	1	36011037	1	62	1	1	0			164.5	1.645	71.8	26.5334	98	31.5	15	66	171	104	157	99	156	97	161.333	100
3	2	36061526	1	64	1	1	1			155.2	1.552	54	22.4187	64.2	18.4	9	98	171	104	178	97	169	93	172.667	98
3	1	36012127	2	57	0	1	0		1	151	1.51	46.8	20.5254	70	33	4	80	169	104	168	93	169	94	168.667	97
3	2	36061324	1	86	0	0	0			144.2	1.442	37.9	18.2267	72.1	23.4	4	66	168	104	189	49	175	65	177.333	72.6667
3	1	36012677	2	62	0	0	1	1	1	157.8	1.578	69.3	27.8304	98.1	41.4	12	90	167	104	169	108	170	105	168.667	105.667
3	1	36011350	1	47	1	1	0			162.1	1.621	74.8	28.4666	92.5	30.7	16	75	166	104	158	99	157	97	160.333	100
3	1	36011205	1	48	0	1	0			161.4	1.614	61.7	23.6853	82.9	25.5	9	72	166	104	170	105	170	108	168.667	105.667
3	1	36021023	1	59	2	1	1			156.2	1.562	69.6	28.5264	93.5	28.3	18	82	165	104	159	93	159	94	161	97
3	1	36011348	1	62	0	0	1	1		163.8	1.638	63.2	23.5553	79	23.3	10	78	165	104	165	107	158	104	162.667	105
3	2	36052038	2	33	0	0	0		0	152	1.52	47.2	20.4294	68	21.1	3	84	164	104	157	100	152	93	157.667	99
3	2	36081161	1	52	1	1	1	1		156	1.56	63.8	26.2163	91	23.9	13	66	160	104	186	103	165	106	170.333	104.333
3	2	36041397	1	57	0	1	0			168.3	1.683	81.1	28.6321	90	26.1	18		159	104	146	99	147	101	150.667	101.333
3	1	36031222	1	47	1	0	1			163	1.63	75	28.2284	93.5	23.7	15	75	158	104	144	96	146	90	149.333	96.6667
3	1	36021019	1	61	1	0	1			169.6	1.696	86	29.8983	108	30.8	20	82	158	104	162	102	170	98	163.333	101.333
3	2	36062276	2	72	0	0	1		1	142	1.42	37.1	18.3991	63	18.2	3	95	157	104	155	103	170	100	160.667	102.333
3	1	36034407	2	42	0	0	0		0	153	1.53	61.5	26.2719	90			73	155	104	140	80	140	90	145	91.3333
3	1	36031336	1	55	1	0	0			163	1.63	70.5	26.5347	98	25.1	4	67	155	104	152	101	155	104	154	103
3	2	36041156	1	59	2	1	0			157	1.57	53	21.5019	80	22.2	8		153	104	147	89	145	90	148.333	94.3333
3	1	36021839	1	35	1	1	1			161	1.61	73.2	28.2397	92.8	29.7	14	94	151	104	155	105	148	97	151.333	102
3	1	36021694	1	49	0	1	1			158	1.58	66.5	26.6384	90	26.1	14	93	151	104	146	98	146	101	147.667	101
3	1	36031226	1	51	2	1	1	1		165	1.65	73.9	27.1442	95.1	26	4	77	150	104	144	104	148	100	147.333	102.667
3	1	36032287	2	42	0	0	0		0	153	1.53	56	23.9224	79.2	32.2	6	74	149	104	154	94	150	95	151	97.6667
3	2	36081125	1	44	0	1	0			163	1.63	55.1	20.7385	76	21.3	6	56	147	104	146	99	144	97	145.667	100
3	1	36033276	1	58	1	1	0			193	1.93	69.1	18.5508	94	28.7	14	83	145	104	151	98	149	99	148.333	100.333
3	2	36081697	1	51	1	0	0			171	1.71	78.1	26.7091	90	25.1	14	75	144	104	135	98	130	90	136.333	97.3333
3	1	36071052	1	50	1	1				153	1.53	65	27.7671	92	24	16	72	138	104	145	105	137	100	140	103
2	2	36082046	2	80	0	0	0		0	143	1.43	37.5	18.3383	70	73.3	3	95	128	104	136	83	134	58	132.667	81.6667
3	2	36062645	2	73	0	0	0		1	140	1.4	52.8	26.9388	92	35.3	11	102	202	103	200	94	198	103	200	100
3	1	36021092	1	57	1	1	1	1		161.8	1.618	70.4	26.8915	90.7	25	15	96	193	103	190	101	188	100	190.333	101.333
3	2	36062480	2	80	0	0	1		1	154.8	1.548	42.6	17.7774	74.5	32.8	3	116	190	103	186	98	188	97	188	99.3333
3	1	36033129	1	61	1	0	1			161.5	1.615	53.2	20.397	73	15.8	6	69	177	103	168	102	164	104	169.667	103
3	1	36014175	2	54	0	0	1	1	1	152.8	1.528	66	28.2681	71.3	37.9	11	114	173	103	176	95	175	97	174.667	98.3333
3	2	36081035	1	57	0	1	1			157	1.57	66	26.7759	85	23.4	15	76	173	103	168	97	143	91	161.333	97
3	2	36062651	2	63	0	0	0		1	150.5	1.505	63.7	28.1233	89.5	35.7	12	97	173	103	195	97	197	94	188.333	98
3	1	36012094	2	63	0	1	1		1	152	1.52	65.4	28.3068	98.7	39.3	12	71	173	103	173	98	164	92	170	97.6667
3	2	36081049	1	62	0	1	1	1		167.2	1.672	63.7	22.7859	81	24.3	10	67	172	103	163	67	158	104	164.333	91.3333
3	2	36081657	1	49	0	1	0			165	1.65	66	24.2424	88	72	10	84	171	103	168	99	158	89	165.667	97
3	1	36022084	2	36	0	0	1		0	151.4	1.514	70	30.5384	89.2			80	168	103	164	105	164	104	165.333	104
3	2	36046986	2	65	0	0	1	1		150	1.5	55	24.4444	96	36.6	9		165	103	160	98	152	92	159	97.6667
3	1	36021828	1	51	1	1	1			169.2	1.692	68.9	24.0668	87.4	23.1	10	84	163	103	151	97	151	97	155	99
3	2	36082119	2	63	0	1	0		1	147	1.47	58.9	27.2572	89	37	12	75	163	103	166	94	169	95	166	97.3333
3	2	36081692	1	45	1	0	0			168	1.68	74.6	26.4314	89	29.6	13	76	161	103	150	100	136	112	149	105
3	2	36061388	1	48	0	1	1			158	1.58	67.2	26.9188	94	23.7	14	88	160	103	149	101	139	102	149.333	102
3	1	36021036	1	49	0	1	1			157.3	1.573	60	24.249	77	18.4	11	80	159	103	161	95	168	91	162.667	96.3333
3	1	36021099	1	72	1	0	0			158	1.58	46.3	18.5467	68.3	10	4	88	159	103	155	97	143	96	152.333	98.6667
3	2	36051109	1	62	1	0	1	1		160	1.6	73	28.5156	110	29	18	71	158	103	158	99	158	102	158	101.333
3	1	36011213	1	57	2	1	0			162	1.62	58.1	22.1384	77.6	26.8	9	91	155	103	162	100	156	100	157.667	101
3	1	36012481	2	43	0	0	1	1	0	164	1.64	56.2	20.8953	75.1	30.3	3	77	154	103	155	104	153	103	154	103.333
3	2	36081679	1	30	1	1	1			164	1.64	75.5	28.0711	88	24.5	13	82	152	103	145	98	140	85	145.667	95.3333
3	1	36071437	1	60	0	0	1			169	1.69	65.4	22.8984	84	24	9	90	152	103	150	102	148	94	150	99.6667
3	1	36022010	2	53	0	1	0		1	154	1.54	50.6	21.3358	91.3	27.9	4	83	151	103	150	96	141	96	147.333	98.3333
3	2	36081825	1	47	1	1	0			163	1.63	61.4	23.1096	82	16.1	9	87	150	103	158	99	158	105	155.333	102.333
3	1	36022155	2	51	0	0	0		1	155.8	1.558	55.2	22.7407	72.4	28.5	5	100	146	103	158	97	153	101	152.333	100.333
3	1	36072888	2	83	0	0	1	1	1	147	1.47	50.6	23.4162	94	34.8	8	100	229	102	206	94	203	98	212.667	98
3	1	36011516	1	68	0	0	1	1		158.2	1.582	69	27.57	86.4	27.6	16	75	217	102	208	100	209	94	211.333	98.6667
3	2	36062500	2	64	0	0	1		1	153.2	1.532	95	40.4768	129.5	45.3	30	75	201	102	178	121	176	100	185	107.667
3	1	36072831	2	73	0	0	0		1	143	1.43	52.6	25.7225	89	33.6	10	67	198	102	202	101	200	100	200	101
3	2	36065998	1	51	1	0	0			154.8	1.548	44.4	18.5285	65	6	3	71	192	102	189	105	186	101	189	102.667
3	1	36071408	1	58	0	0	1			156	1.56	57.9	23.7919	89	27.8	11	89	184	102	168	96	176	102	176	100
3	2	36082090	2	56	0	0	1		1	152	1.52	65.2	28.2202	99	34.5	11	80	183	102	180	103	172	103	178.333	102.667
3	1	36071614	1	64	1	1	1			168	1.68	68	24.093	70	20.5	10	80	183	102	179	101	175	100	179	101
3	1	36022022	2	59	0	0	1		1	144	1.44	51.4	24.7878	77.6	31.4	8	93	182	102	166	97	170	98	172.667	99
3	2	36052491	2	46	0	0	1		0	154	1.54	69.4	29.2629	98	34.3	12	88	181	102	170	103	168	112	173	105.667
3	1	36071315	1	71	0	0	1	1		168	1.68	69.1	24.4827	94	30.5	13	78	174	102	168	98	167	94	169.667	98
3	2	36061133	1	55	0	0	1			167	1.67	61.3	21.98	84	17.6	7	95	167	102	162	103	166	104	165	103
3	1	36071311	1	68	0	1	1			149	1.49	51	22.9719	86	18.4	10	80	167	102	180	103	162	103	169.667	102.667
3	2	36041399	1	41	0	0	0			176	1.76	90.2	29.1193	95	24.2	15	79	166	102	163	103	152	102	160.333	102.333
3	2	36041557	1	40	0	0	0			164.8	1.648	75.7	27.8729	94	24.2	14	97	162	102	147	97	146	92	151.667	97
3	2	36081091	1	49	1	1	1			185	1.85	71.2	20.8035	92	25.4	13	85	162	102	157	105	156	104	158.333	103.667
3	1	36022469	2	51	0	0	1	1	1	145.2	1.452	55.3	26.2296	85.8	34.6	9	93	162	102	159	98	148	97	156.333	99
3	2	36061217	1	66	1	0	1			157	1.57	45.3	18.378	72.2	13	3	95	162	102	160	84	151	84	157.667	90
3	1	36072262	2	67	0	0	1	1	1	148	1.48	65.5	29.9032	104	42.9	15	89	161	102	142	96	136	90	146.333	96
3	2	36061334	1	45	1	1	0			168.5	1.685	65.2	22.964	87	19.5	8	116	160	102	152	96	151	95	154.333	97.6667
3	2	36081516	1	60	0	1	1			170	1.7	68.3	23.6332	80	11.4	5	64	156	102	152	103	150	101	152.667	102
3	1	36012562	2	74	0	0	0		1	142.6	1.426	70.3	34.5713	99.7	46.4	23	82	156	102	149	94	150	99	151.667	98.3333
3	1	36071564	1	78	0	0	1			160	1.6	50.6	19.7656	76	22.3	6	82	153	102	152	95	150	96	151.667	97.6667
3	2	36082250	2	59	0	1	1	1	1	151	1.51	54.4	23.8586	78	32.3	7	77	150	102	126	96	113	76	129.667	91.3333
3	1	36011108	1	53	1	1	1			162.4	1.624	65.8	24.949	92.1	27.3	12	103	148	102	149	104	141	95	146	100.333
3	1	36071082	1	65	0	0	0		0	163	1.63	48.3	18.1791	75	29	4	93	145	102	161	98	144	102	150	100.667
3	2	36061119	1	54	0	1	0			170.2	1.702	59.7	20.6089	81.4	25.9	6	69	143	102	148	99	135	100	142	100.333
3	2	36062256	2	46	0	1	1		0	156	1.56	70.6	29.0105	105	34.7	11	85	142	102	142	102	152	86	145.333	96.6667
3	2	36081614	1	60	0	0	0			171	1.71	66.4	22.7078	83	75.7	9	59	139	102	130	99	128	89	132.333	96.6667
3	2	36082393	2	61	0	0	1		1	145	1.45	52	24.7325	84	51.7		82	138	102	149	92	140	80	142.333	91.3333
3	1	36022164	2	81	0	0	1		1	143.2	1.432	39.9	19.4575	64	41.3	5	92	138	102	136	93	139	95	137.667	96.6667
2	1	36024183	2	42	0	0	0		0	152	1.52	53.4	23.1129	79.1	33.5	6	70	133	102	115	74	116	80	121.333	85.3333
2	2	36062304	2	67	0	0	0		1	148	1.48	51.1	23.3291	83.1	32.8	7	81	132	102	123	64	113	58	122.667	74.6667
2	2	36062344	2	67	0	0	0		1	148	1.48	51.1	23.3291	83.1	32.8	7	81	132	102	123	64	113	59	122.667	75
2	1	36071021	1	41	1	1	0			159	1.59	51.2	20.2524	72.3	14.2	5	87	126	102	118	75	113	68	119	81.6667
3	2	36052281	2	44	0	1	1	1	1	138	1.38	43.1	22.6318	74	27	5	89	56	102	143	106	148	101	115.667	103
3	1	36071232	1	75	0	0	1			154	1.54	43	18.1312	67	17.6	4	78	216	101	194	102	183	94	197.667	99
3	1	36022101	2	53	0	0	1	1	0	153.6	1.536	62	26.279	89	34.9	9	84	211	101	205	107	199	106	205	104.667
3	2	36062285	2	50	0	1	1		1	156	1.56	65.9	27.0792	88	32.3	9	89	160	101	162	99	170	91	185.667	97
3	2	36061011	1	79	1	1	1	1		166.8	1.668	55.9	20.0918	71.2	17.7	6	76	198	101	205	112	199	99	200.667	104
3	1	36031086	1	55	0	1	1			153	1.53	63.9	27.2972	92.5	26.8	15	76	191	101	169	90	161	100	173.667	97
3	2	36061232	1	71	0	0	0			159	1.59	57.5	22.7444	77.5	10.4	7	74	185	101	189	94	189	94	187.667	96.3333
3	2	36081848	1	47	1	0	1			160	1.6	79.4	31.0156	106	27.8	20	52	184	101	173	99	167	91	174.667	97
3	1	36012474	2	54	0	0	1		1	161.6	1.616	64.2	24.584	79.6	32.1	8	72	183	101	187	102	173	100	181	101
3	1	36072696	2	74	0	0	1		1	144	1.44	41.3	19.9171	70	30.3	4	74	181	101	158	101	162	100	167	100.667
3	1	36034323	2	53	0	0	0		1	159	1.59	66.5	26.3043	89	34.8	8	77	180	101	167	100	166	99	171	100
3	2	36062502	2	86	0	0	0		1	157.8	1.578	51.3	20.6017	82.6	24.8	8	99	180	101	181	107	173	97	178	101.667
3	2	36061055	1	42	1	0	0			168.4	1.684	89.1	31.4191	108	28.5	19	59	176	101	159	94	150	94	161.667	96.3333
3	2	36051229	1	66	1	1	0			163	1.63	64.3	24.2011	85	21.3	12	81	175	101	174	90	171	89	173.333	93.3333
3	2	36081003	1	69	1	1	1	1		158	1.58	64.4	25.7971	91	79.8	15	88	173	101	156	87	147	92	158.667	93.3333
3	2	36054107	2	71	0	1	1		1								93	173	101	163	98	153	99	163	99.3333
3	1	36011122	1	52	1	1	1	1		163.5	1.635	74.7	27.9438	94.1	26.6	15	79	168	101	155	99	159	101	160.667	100.333
3	1	36072780	2	41	0	0	0		0	161	1.61	71.8	27.6995	90	34.4	9	85	167	101	145	101	142	100	151.333	100.667
3	1	36012599	2	49	0	0	0		0	153.6	1.536	53.7	22.761	89.9	34	6	74	166	101	170	90	172	98	169.333	96.3333
3	1	36031065	1	72														164	101	168	86	165	79	165.667	88.6667
3	1	36011459	1	66	2	0	0			167.4	1.674	75.6	26.9781	89.5	31.6	7	80	163	101	147	89	155	87	155	92.3333
3	1	36021115	1	43	0	0	0			166.2	1.662	78.9	28.5637	96.7	27.2	15	88	160	101	174	93	160	104	164.667	99.3333
3	1	36072872	2	51	0	0	1		0	158	1.58	56.4	22.5925	78	32	5	75	159	101	160	99	167	98	162	99.3333
3	2	36051148	1	50	1	0	0			163	1.63	66.3	24.9539	94	25.1	11	85	157	101	158	98	149	101	154.667	100
3	2	36052187	2	51	0	1	1		0	164	1.64	71.1	26.4352	97	36	9	80	157	101	139	99	133	96	143	98.6667
3	2	36051178	1	46	1	0	1			155	1.55	47.6	19.8127	71	16.2	5	74	155	101	149	104	155	100	153	101.667
3	1	36034312	2	51	0	0	1		0	150.8	1.508	58.3	25.6369	79	28.8	8	65	155	101	165	106	153	102	157.667	103
3	1	36012496	2	61	0	0	0		1	157	1.57	61	24.7475	89	37.6	8	99	154	101	149	94	151	92	151.333	95.6667
3	1	36011419	1	57	0	0	0			165.6	1.656	68.6	25.0152	92.4	22.8	12	91	153	101	148	91	148	94	149.667	95.3333
3	1	36072287	2	57	0	0	1	1	1	150	1.5	56.4	25.0667	86	38.1	9	89	151	101	146	100	144	100	147	100.333
3	1	36072885	2	52	0	0	1		1	151	1.51	53	23.2446	80	31.4	6	97	149	101	152	100	160	110	153.667	103.667
3	2	36041629	1	40	1	1	1			173.6	1.736	74.5	24.7205	89.4	28.5	10	105	146	101	146	104	154	105	148.667	103.333
3	1	36033036	1	50	1	1	0			161.4	1.614	62.5	23.9924	89	25.1	10	85	146	101	139	99	158	106	147.667	102
3	2	36051322	1	43	0	0	0			172	1.72	81.4	27.5149	95	24.1	3	76	143	101	145	106	135	97	141	101.333
3	2	36052135	2	59	0	0	1		1	147	1.47	59.9	27.7199	90.5	39.2	12	81	143	101	139	92	147	99	143	97.3333
3	2	36061227	1	80	0	0	0			158.5	1.585	54.8	21.8133	74	19.2	8	81	143	101	157	109	149	92	149.667	100.667
3	1	36071382	1	52	1	1	0			156	1.56	59.5	24.4494	88	29.2	11	81	140	101	146	98	146	100	144	99.6667
2	2	36051285	1	45	1	0	0			167	1.67	41.8	14.988		23.2	11	71	137	101	122	66	135	64	131.333	77
3	1	36022475	2	63	0	0	1		1	140.2	1.402	43.4	22.0797	75.8	35.2	6	47	133	101	137	79	144	82	138	87.3333
3	2	36052168	2	53	0	0	1		1	141	1.41	43.8	22.0311	71.1	32.5	5	83	126	101	131	95	132	98	129.667	98
3	2	36062557	2	55	0	0	1		1	147.8	1.478	42.1	19.2723	75	21.5	3	76	201	100	183	101	198	94	194	98.3333
3	1	36021315	1	72	0	0	1	1		170.2	1.702	60	20.7125	86	21	9.2	75	200	100	180	100	182	92	187.333	97.3333
3	2	36062589	2	51	0	0	1		1	150.2	1.502	46.5	20.6117	73.5	25.9	4	76	199	100	193	97	184	93	192	96.6667
3	1	36031106	1	64	0	1	1			160.8	1.608	66.5	25.7187	91.5	31.7		68	196	100	184	95	175	97	185	97.3333
3	1	36071036	1	61	1	0	1			160	1.6	51.5	20.1172	76	15.3		72	194	100	180	101	178	102	184	101
3	2	36062055	2	48	0	0	1	1	0	156	1.56	70.8	29.0927	90.1	33.2	11	93	191	100	183	90	169	96	181	95.3333
3	1	36072067	2	78	0	0	1		1	139	1.39	38.3	19.823	69	42.4		110	181	100	137	98	129	93	149	97
3	2	36051134	1	46	1	1	1	1		155	1.55	73.5	30.5931	110	28.3	18	66	180	100	181	120	186	114	182.333	111.333
3	1	36022718	2	65	0	0	1	1	1	147	1.47	49	22.6757	84	26	3	70	180	100	185	100	175	100	180	100
3	1	36024115	2	67	0	0	1		1	154	1.54	48	20.2395	79	24.1	3	81	180	100	180	90	170	85	176.667	91.6667
3	1	36022566	2	69	0	0	1		1	153	1.53	44	18.7962	80	21.6	6	60	180	100	178	90	183	100	180.333	96.6667
3	1	36022574	2	74	0	0	1	1	1	147	1.47	40	18.5108	76	21.8	1	95	180	100	180	90	170	90	176.667	93.3333
3	1	36024078	2	74	0	0	0		1	146	1.46	62	29.0861	90	30	9	110	180	100	190	100	180	100	183.333	100
3	1	36024144	2	75	0	0	0		1	145	1.45	56	26.635	75	29.6	6	85	180	100	180	93	175	73	178.333	88.6667
3	1	36022826	2	78	0	0	1		1	146	1.46	49	22.9874	75	22.6	7	89	180	100	180	95	180	90	180	95
3	1	36022543	2	84	0	0	1		1	135	1.35	40	21.9479	76	22.3	6	75	180	100	170	90	170	60	173.333	83.3333
3	1	36021133	1	21	0	0	0			179.2	1.792	82.6	25.722	89	26.3	9	93	176	100	168	102	166	107	170	103
3	2	36061620	1	86	0	0	0		0	152.5	1.525	42.8	18.4037	70.5	18	8	72	175	100	172	100	173	100	173.333	100
3	1	36022111	2	59	0	0	0		1	150.4	1.504	55.2	24.403	79.6	34.2	8	51	173	100	161	99	150	77	161.333	92
3	1	36072627	2	71	0	0	0		1	143	1.43	54.7	26.7495	93	38	12	92	171	100	169	107	165	103	168.333	103.333
3	2	36081705	1	23	1	1	0			170	1.7	75	25.9516	69	29.1		89	170	100	168	99	161	109	166.333	102.667
3	2	36041537	1	49	0	0	0			167.1	1.671	72.9	26.1081	90.5	28.1	13	91	170	100	160	116	170	104	166.667	106.667
3	1	36022327	2	66	0	0	0		1	158	1.58	62	24.8358	75	24.8	4		170	100	160	120	170	100	166.667	106.667
3	1	36022524	2	68	0	0	1		1	152	1.52	55	23.8054	90	23	7	90	170	100	160	90	150	90	160	93.3333
3	1	36021628	1	70	0	1	1			163	1.63	63	23.7118	70	24	7	62	170	100	170	105	170	100	170	101.667
3	1	36021733	1	82	0	0	1			155	1.55	65	27.0552	80	28	10	61	170	100	160	90	170	100	166.667	96.6667
3	1	36022979	2	83	0	0	1		1	145	1.45	49	23.3056	88	26.6	8	87	170	100	170	93	170	90	170	94.3333
3	1	36022473	2	60	1	0	1		0	150	1.5	68.9	30.6222	93.3	36.1	14	80	169	100	186	99	162	98	172.333	99
3	1	36012243	2	66	0	0	0		1	155.4	1.554	48.4	20.0421	78.5	35.2	4	107	169	100	160	107	153	76	160.667	94.3333
3	1	36014157	2	70	0	0	0		1	160.6	1.606	67.1	26.0155	90.5	37.5	10	84	167	100	167	98	166	102	166.667	100
3	2	36061717	1	50	0	1	0			160	1.6	71.4	27.8906	92	26.5	15	90	166	100	160	102	155	104	160.333	102
3	1	36023955	1	75	0	0	0			170	1.7	60	20.7612	76	21	11	59	166	100	155	100	155	100	158.667	100
3	2	36052540	2	69	0	0	1		1	145	1.45	53.1	25.2556	89	36.2	9	94	163	100	166	95	173	98	167.333	97.6667
3	2	36061479	1	53	0	1	1			170.2	1.702	64.1	22.1278	81.5	14.6	7	98	162	100	158	99	170	100	163.333	99.6667
3	1	36022381	2	51	0	0	1	1	1	160	1.6	65	25.3906	75	24	4	76	160	100	156	86	150	84	155.333	90
3	1	36021251	1	51	1	0	1			172	1.72	70	23.6614	73	23.7	4	75	160	100	150	100	140	99	150	99.6667
3	1	36021356	1	52	0	0	1	1		156	1.56	54	22.1893	85	22.1	1	64	160	100	150	90	142	90	150.667	93.3333
3	1	36021364	1	52	1	0	1	1		160	1.6	65	25.3906	86	24.7	3	74	160	100	160	90	150	90	156.667	93.3333
3	1	36023983	1	53	1	0	1			163	1.63	72	27.0993	86	27.1	9	75	160	100	150	90	140	92	150	94
3	1	36022349	2	57	0		1		1	150	1.5	57	25.3333	76	27.9	9	72	160	100	157	96	155	94	157.333	96.6667
3	1	36021370	1	57	1	1	1			150	1.5	52	23.1111	72	23.1	6	80	160	100	130	92	130	90	140	94
3	1	36022363	2	58	0	0	1	1	0	163	1.63	75	28.2284	82	26.7	7.8	78	160	100	157	97	153	93	156.667	96.6667
3	1	36022403	2	61	0	0	1	1	1	150	1.5	57	25.3333	82	25.3	1	68	160	100	160	90	150	90	156.667	93.3333
3	2	36061581	1	61	1	0	0			150.4	1.504	48.8	21.5737	69.5	20.3	5	83	160	100	164	99	159	93	161	97.3333
3	1	36021261	1	61	0	1	1	1		167	1.67	85	30.478	95	25	8	75	160	100	157	98	165	102	160.667	100
3	1	36021260	1	62	1	0	1	1		163	1.63	75	28.2284	75	25	3	78	160	100	155	98	150	95	155	97.6667
3	1	36021682	1	66	0	0	1			172	1.72	68	22.9854	80	22.3	7	69	160	100	160	90	160	86	160	92
3	1	36021790	1	67	0	0	1			171	1.71	62	21.2031	73.1	23.1	1	68	160	100	150	100	150	90	153.333	96.6667
3	1	36021259	1	67	0	0	0			167	1.67	70	25.0995	82	25	5		160	100	150	90	140	100	150	96.6667
3	1	36022569	2	67	0	0	1	1	1	155	1.55	87	36.2123	78	38.8	9	90	160	100	150	98	147	100	152.333	99.3333
3	1	36022580	2	68	0	0	1	1	1	153	1.53	58.5	24.9904	78	29.6	10	72	160	100	150	90	155	95	155	95
3	1	36024152	2	69	0	0	0		1	153	1.53	54	23.0681	77	29.7	6	76	160	100	160	90	160	95	160	95
3	1	36071058	1	69	1	0	0			169	1.69	58.8	20.5875	76.3	21.7	7	92	160	100	152	100	159	91	157	97
3	1	36021362	1	70	1	1	1	1		161	1.61	76	29.3199	85	29.3	10	75	160	100	150	100	142	90	150.667	96.6667
3	1	36022684	2	72	0	0	1	1	1	145	1.45	50	23.7812	70	25.2	6	80	160	100	144	90	140	90	148	93.3333
3	1	36021775	1	74	1	0	0			155	1.55	46	19.1467	70	20	6	46	160	100	160	100	150	90	156.667	96.6667
3	1	36021809	1	74	0	0	1			158	1.58	51	20.4294	69	23.7	9	81	160	100	150	95	150	90	153.333	95
3	1	36021757	1	75	0	0	1			152	1.52	61	26.4024	68	38.9	13	69	160	100	160	95	150	90	156.667	95
3	1	36022346	2	77	0	0	1	1	1	160.2	1.602	75	29.2238	82.2	27	9	78	160	100	155	95	155	90	156.667	95
3	1	36022720	2	77	0	0	1		1	152	1.52	57	24.6711	85	27.8	3	82	160	100	150	100	150	95	153.333	98.3333
3	1	36021785	1	77	1	1	1			158	1.58	43	17.2248	78	29	9	78	160	100	160	90	160	92	160	94
3	1	36022821	2	78	0	0	0		1	141	1.41	43	21.6287	66	24.1	1	80	160	100	150	95	150	90	153.333	95
3	1	36021768	1	78	1	0	1			169	1.69	51	17.8565	69	26.8	9	66	160	100	160	95	150	90	156.667	95
3	1	36024110	2	80	0	0	1		1	142	1.42	42	20.8292	71	26.9	3	68	160	100	160	95	150	85	156.667	93.3333
3	1	36021773	1	80	0	0	0			160	1.6	65	25.3906	70	30.3	6	82	160	100	160	95	160	90	160	95
3	1	36020920	1	83	1	0	1	1		160	1.6	51	19.9219	73	23.1	1	80	160	100	150	100	150	95	153.333	98.3333
3	1	36021355	1	83	0	0	1			155	1.55	49	20.3954	78	26.7	3	80	160	100	160	90	150	90	156.667	93.3333
3	1	36022515	2	85	0	0	0		1	136	1.36	44	23.7889	73	24.4	9	94	160	100	150	100	150	90	153.333	96.6667
3	1	36021565	1	88	0	0	0			165	1.65	49	17.9982	73	23.1	1	80	160	100	150	90	150	95	153.333	95
3	2	36041266	1	79	0	0	0		0	158	1.58	52.6	21.0703	77	22.7	8	75	159	100	173	91	160	93	164	94.6667
3	1	36072963	2	67	0	0	0		1	161	1.61	59	22.7615	83	20.3	4	85	158	100	150	99	165	94	157.667	97.6667
3	1	36012269	2	51	0	1	1	1	0	149.4	1.494	60	26.8813	81.3	31.9	9	95	156	100	145	85	156	97	152.333	94
3	1	36011181	1	67	1	1	1	1		169.8	1.698	57.2	19.839	77.1	22.2	6	84	156	100	147	96	150	96	151	97.3333
3	1	36021010	1	60	1	1	0			153	1.53	68.3	29.1768	91.3	26.2	19	70	154	100	146	99	144	95	148	98
3	1	36021041	1	67	0	0	1			164	1.64	76.1	28.2942	92.3	27	18	86	153	100	153	102	156	102	154	101.333
3	1	36071089	1	57	0	0	0			155	1.55	50.3	20.9365	74	17.6	7	72	152	100	157	101	146	97	151.667	99.3333
3	1	36021307	1	69	1	1	1	1		167	1.67	75	26.8923	96	26.8	9	72	152	100	150	96	145	96	149	97.3333
3	2	36082238	2	41	0	0	0		0	157	1.57	70	28.3987	87	38.6	10	80	150	100	156	103	155	103	153.667	102
3	1	36022316	2	42	0	0	1	1	1	157	1.57	55	22.3133	72	22.3	2	75	150	100	145	98	140	95	145	97.6667
3	1	36023960	1	42	0	0	1			174	1.74	88	29.0659	95	29.1	9	78	150	100	140	100	145	90	145	96.6667
3	1	36022325	2	52	0	0	1	1	0	160	1.6	50	19.5312	60	19.5	2	76	150	100	150	95	140	90	146.667	95
3	2	36042375	2	53	0	0	1	1	0	159	1.59	64.3	25.4341	85	33.1	8	64	150	100	140	80	150	90	146.667	90
3	1	36022358	2	64	0	0	1		1	148	1.48	52	23.74	72	23	2	76	150	100	149	105	150	100	149.667	101.667
3	1	36022389	2	65	0	0	1		0	162	1.62	62	23.6244	75	23.6	6	76	150	100	140	98	145	100	145	99.3333
3	1	36021277	1	68	0	0	1			170	1.7	51	17.6471	78	17.6	3	75	150	100	145	96	140	80	145	92
3	2	36082962	2	69	0	0	0		1	153	1.53	58.5	24.9904	89	31.9	8	80	150	100	148	98	138	90	145.333	96
3	1	36021271	1	71	0	0	1			165	1.65	70	25.7117	72	27.5	8	74	150	100	150	90	145	90	148.333	93.3333
3	2	36052100	2	72	0	0	1		1	145	1.45	49.2	23.4007	82	36.6	8	97	150	100	151	95	146	92	149	95.6667
3	2	36061602	1	74	0	0	0			167	1.67	67	24.0238	82	20.8	4.5	87	150	100	138	80	145	88	144.333	89.3333
3	1	36021559	1	76	0	0	1			166	1.66	58	21.048	78	28	6	75	150	100	150	100	150	105	150	101.667
3	1	36021776	1	79	1	0	1			166	1.66	64	23.2254	73	38.9	9	74	150	100	140	95	130	90	140	95
2	1	36033311	1	25	1	1	0		0	168.5	1.685	57.4	20.2168	69	17.3	3	111	149	100	134	74	120	70	134.333	81.3333
3	1	36072927	2	51	0	0	1		0	143	1.43	56.9	27.8253	86	35.4	11	79	149	100	142	93	140	92	143.667	95
3	1	36033478	1	35	0	0	0			165	1.65	55.3	20.3122	71	14.9	5	79	148	100	155	76	149	98	150.667	91.3333
3	2	36061730	1	35	2	1	0			171	1.71	87.6	29.9579	98	26.7	16	65	147	100	154	101	150	100	150.333	100.333
3	1	36031027	2	66	0	1	1		1	171	1.71	69.7	23.8364	86.4	25.8	11	77	147	100	143	95	131	91	140.333	95.3333
3	1	36012014	2	58	0	0	0		1	161	1.61	58	22.3757	80	31	5	95	146	100	145	95	135	92	142	95.6667
3	1	36071779	1	41	1	0	0			155	1.55	66.5	27.6795	85	20.1	14	80	144	100	135	90	149	91	142.667	93.6667
3	2	36084022	2	46	0	1	0		0	149	1.49	75.6	34.0525	103	40.3	18	73	144	100	138	98	130	90	137.333	96
3	1	36011015	1	53	0	1	1	1		167	1.67	83.8	30.0477	99	29.9	19	85	144	100	149	97	142	91	145	96
3	1	36011528	1	66	0	1	0			169.4	1.694	67	23.3479	85.1	29.5	11	83	144	100	142	89	145	94	143.667	94.3333
3	1	36011542	1	51	0	1	0			168.4	1.684	86.9	30.6433	108.7	31.3	19	91	141	100	143	104	150	100	144.667	101.333
3	1	36022686	2	50	0	0	1		0	154	1.54	58	24.4561	90	25.2	6	80	140	100	140	90	140	85	140	91.6667
3	1	36021304	1	52	0	0	1			160	1.6	65	25.3906	75	24	4	82	140	100	139	90	138	88	139	92.6667
3	1	36021366	1	53	1	0	1			168	1.68	80	28.3447	85	23.3	7	80	140	100	142	90	140	85	140.667	91.6667
3	1	36021232	1	55	0	0	1	1		164	1.64	70	26.0262	82	25.6	6.5	78	140	100	138	96	142	101	140	99
3	1	36022348	2	59	1	0	1	1	0	158	1.58	50	20.0288	66	25.2	7.3	78	140	100	142	98	136	90	139.333	96
3	2	36062743	2	65	2	0	0		1	160	1.6	55	21.4844	82	20		90	140	100	138	98	142	102	140	100
3	1	36022540	2	65	0	0	0		1	150	1.5	58	25.7778	70	28.9	3	70	140	100	130	100	130	90	133.333	96.6667
3	1	36021798	1	66	0	1	0			160	1.6	53	20.7031	85	29.7	7	76	140	100	140	95	140	90	140	95
3	1	36021750	1	67	0	0	0			160	1.6	67	26.1719	82	29.7	7	80	140	100	140	95	140	90	140	95
3	1	36022757	2	68	0	0	1		1	168	1.68	55	19.487	71	24.1	1	63	140	100	140	90	130	90	136.667	93.3333
3	1	36022518	2	71	0	0	0		1	151	1.51	36	15.7888	76	15.7	7	80	140	100	140	90	140	95	140	95
3	1	36022743	2	72	0	0	1		1	156	1.56	71	29.1749	87	28	3	65	140	100	138	100	135	100	137.667	100
3	1	36021459	1	72	1	0	1			161	1.61	68	26.2336	88	28.7	9	75	140	100	140	90	140	95	140	95
3	1	36022328	2	73	0	0	1	1	1	150	1.5	74	32.8889	72	25.3	7.2	80	140	100	145	97	130	87	138.333	94.6667
3	1	36021613	1	73	0	0	1	1		157	1.57	49	19.8791	84	23.2	7	97	140	100	140	95	135	90	138.333	95
3	1	36021729	1	73	0	0	1			162	1.62	70	26.6728	78.1	38.1	13	70	140	100	140	95	130	90	136.667	95
3	1	36021667	1	74	0	0	0			148	1.48	57	26.0226	76	23.2	8	71	140	100	140	95	140	90	140	95
3	1	36021563	1	75	1	1	0			170	1.7	73	25.2595	78	25	7	80	140	100	140	95	140	90	140	95
3	1	36021824	1	77	1	0	0			165	1.65	61	22.4059	78	28.6	8	67	140	100	140	93	140	98	140	97
3	1	36021531	1	78	0	0	1	1		162	1.62	65	24.7676	82	26	9	64	140	100	140	100	138	100	139.333	100
3	1	36022525	2	79	0	0	1		0	155	1.55	55	22.8928	73	22.3	8	68	140	100	138	100	136	98	138	99.3333
3	1	36021764	1	81	0	0	1			150	1.5	43	19.1111	70	28.6	7	78	140	100	140	93	140	90	140	94.3333
3	1	36021552	1	83	0	0	1	1		150	1.5	53	23.5556	77	26.8	3	91	140	100	140	95	130	95	136.667	96.6667
3	1	36021749	1	88	0	0	0			142	1.42	35	17.3577	67	20.3	7	70	140	100	140	95	140	90	140	95
3	1	36021844	1	35	1	1	0			160	1.6	64	25	87.6	23.1	10	81	138	100	141	92	133	86	137.333	92.6667
2	2	36042094	2	57	0	0	0		1	145.5	1.455	57.5	27.1608	88.5	41	11	90	135	100	136	78	139	77	136.667	85
2	1	36034307	2	71	0	0	0		1	144.2	1.442	46.8	22.5069	78	32.5	7	74	135	100	141	82	136	72	137.333	84.6667
3	2	36061624	1	92	0	0	0			162	1.62	55	20.9572	72	25	7	75	135	100	135	90	140	100	136.667	96.6667
3	2	36082821	2	63	0	0	0		1	142	1.42	49	24.3007	85	54	8	99	131	100	130	92	128	82	129.667	91.3333
3	2	36061576	1	23	0	0	0			163.2	1.632	56	21.0256	73.5	20	9	73	125	100	115	105	130	110	123.333	105
2	1	36031510	1	20	0	0	0			173	1.73	54.1	18.0761	65	11.7	2	74	122	100	130	75	125	80	125.667	85
3	2	36081525	1	51	1	1	1	1		165	1.65	68.6	25.1974	87	24.5	12	84	188	99	171	101	160	99	173	99.6667
3	2	36041410	1	72	0	1	0			164	1.64	66.6	24.762	90	29.2	13	104	186	99	175	96	161	92	174	95.6667
3	2	36082315	2	51	0	0	0		0	146	1.46	50.6	23.738	75	31.7	7	67	185	99	167	98	160	98	170.667	98.3333
3	2	36051045	1	66	0	1	0			156	1.56	56.6	23.2577	85	24.7	11	91	185	99	163	94	162	94	170	95.6667
3	1	36012597	2	51	0	0	1		0	153	1.53	57	24.3496	77.7	30.5	7	62	180	99	171	95	171	99	174	97.6667
3	1	36034106	2	56	0	0	1		1	155.8	1.558	58.2	23.9766	87.6	32.5	7	93	179	99	158	90	152	83	163	90.6667
3	1	36071301	1	54	0	0	0			156	1.56	56.4	23.1755	82	23	10	71	175	99	178	108	168	99	173.667	102
3	1	36032264	2	58	0	1	1	1	1	152	1.52	43.2	18.6981	57.2	23.5	2	67	172	99	184	104	180	105	178.667	102.667
3	1	36011220	1	58	0	0	1	1		170	1.7	80.5	27.8547	103.3	28.7	16	96	172	99	169	97	170	97	170.333	97.6667
3	1	36022070	2	62	0	0	1	1	1	158.8	1.588	65.8	26.0931	86.3	36.1	9	72	172	99	161	103	174	99	169	100.333
3	2	36082113	2	51	0	0	1		0	157	1.57	76.8	31.1575	96	35.7	13	78	171	99	159	102	147	98	159	99.6667
3	2	36052565	2	69	0	0	1		1	158	1.58	52.5	21.0303	80	33.7	5	117	170	99	172	97	140	93	160.667	96.3333
3	2	36041098	1	75	1	0	0			160.6	1.606	53.7	20.8201	74.6	29.9	8	84	166	99	168	89	160	93	164.667	93.6667
3	2	36062471	2	76	0	1	0		1	153.8	1.538	52.2	22.0677	68.4	34.8	6	63	166	99	185	98	195	88	182	95
3	1	36034038	2	57	0	0	1	1	1	155.9	1.559	66.7	27.4431	93.5	33		89	164	99	154	91	148	90	155.333	93.3333
3	1	36072343	2	74	0	0	0		1	160	1.6	75.1	29.3359	98	41.3	15	82	161	99	151	99	138	87	150	95
3	2	36081566	1	51	0	0				183	1.83	93.2	27.83	99	28.5	16	101	160	99	158	92	148	90	155.333	93.6667
3	1	36072075	2	73	0	0	1		1	147	1.47	61.2	28.3215	93	35	12	103	160	99	156	100	140	101	152	100
3	2	36061389	1	74	1	0	1			163.2	1.632	49.3	18.51	77.4	15.6	4	89	158	99	146	85	171	94	158.333	92.6667
3	2	36081172	1	47	2	0	0			166	1.66	76.5	27.7616	97	24.3	14	80	156	99	150	101	148	99	151.333	99.6667
3	1	36011316	1	54	1	1	1	1									62	156	99	152	96	155	95	154.333	96.6667
3	2	36062874	2	41	0	0	0		0	150.3	1.503	63	27.8883	84.5	32.5	10	97	154	99	166	92	148	98	156	96.3333
3	2	36081468	1	64	1	1	0			169	1.69	58.5	20.4825	71	19.8	6	78	154	99	178	106	186	110	172.667	105
3	2	36081508	1	64	0	0	0			165	1.65			96			96	154	99	154	98	154	104	154	100.333
3	2	36064072	2	38	0	0	0		0	154	1.54	57.9	24.4139	79	30.1	6	87	153	99	143	93	150	98	148.667	96.6667
3	2	36082617	2	39	0	0	1		0	147	1.47	48.1	22.2592	74	28.2	5	118	151	99	150	97	149	96	150	97.3333
3	2	36081841	1	46	0	0	1			166	1.66	74	26.8544	90	25.6	13	67	151	99	144	99	138	89	144.333	95.6667
3	1	36033218	1	50	0	0	0			163	1.63	53.5	20.1362	76	13.9	5	84	151	99	151	98	150	96	150.667	97.6667
3	1	36022039	2	52	0	0	1		0	147.3	1.473	57.4	26.4549	85.4	34.3	9	91	151	99	141	105	165	99	152.333	101
3	1	36011334	1	53	2	1	1	1		171.2	1.712	83.6	28.5232	95.6	37.1	17	70	151	99	146	93	142	93	146.333	95
3	1	36024039	2	55	0	0	1		1	157	1.57	72.9	29.5752	101	37.1	13	67	150	99	166	136	149	87	155	107.333
3	1	36012230	2	61	0	0	1		1	154	1.54	49.8	20.9985	74.1	33.4	5	70	149	99	154	90	149	96	150.667	95
3	1	36012617	2	33	0	0	0		0	156.4	1.564	85.7	35.0354	101.6	39	17	76	148	99	154	97	152	91	151.333	95.6667
3	1	36072335	2	60	0	0	1		1	158	1.58	56	22.4323	82	32	6	93	148	99	160	92	144	95	150.667	95.3333
3	1	36032154	2	47	0	0	1		0	148	1.48	70.6	32.2316	93	37.9	16	82	147	99	143	93	148	90	146	94
3	1	36011678	1	47	0	0	0			176	1.76			87.6			87	146	99	143	95	141	97	143.333	97
3	1	36031370	1	35	0	0	0			168	1.68	86.9	30.7894	101	29.4	16	94	142	99	142	99	130	80	138	92.6667
2	1	36022225	2	22	0	0	0		0	159.2	1.592	46.9	18.5049	64.2	18.8	1	41	141	99	100	67	120	92	120.333	86
3	2	36051297	1	63	1	1	1			153	1.53	45.5	19.437	72	21.6	5	88	141	99	150	98	139	94	143.333	97
3	2	36081799	1	30	1	1	0			164	1.64	63.4	23.5723	82	19.5	8	117	138	99	130	91	128	89	132	93
3	2	36041133	1	61	1	1	0			169	1.69	73.3	25.6644	88.2	24.2	13	88	137	99	127	89	135	86	133	91.3333
3	2	36042013	2	62	0	1	0		1	148.9	1.489	50.6	22.8224	76.2	33.7	7	71	136	99	135	86	137	91	136	92
3	1	36021134	1	21	2	0	0			172	1.72	81.8	27.6501	88	24.4	11	88	134	99	146	93	124	82	134.667	91.3333
3	1	36011237	1	54	0	0	1	1		162	1.62			96.2	27	13	92	133	99	148	93	138	94	139.667	95.3333
3	1	36033362	1	53	1	0	0			169	1.69	77.6	27.1699	95	25.5	14	80	130	99	144	97	140	90	138	95.3333
2	2	36082711	2	47	0	0	0		0	159	1.59	65	25.711	84	30.7	7	70	125	99	120	89	125	75	123.333	87.6667
3	2	36062148	2	87	0	0	1		1	143	1.43	47.2	23.0818	81.4	41.6	12	80	228	98	211	96	204	100	214.333	98
3	2	36052576	2	71	0	0	1		1	142	1.42	54.6	27.078	87	38.2	12	73	188	98	194	100	175	92	185.667	96.6667
3	1	36011117	1	65	0	1	1	1		158	1.58	62	24.8358	83	28.9	13	90	186	98	177	84	176	87	179.667	89.6667
3	2	36082188	2	57	0	0	1		1	156	1.56	49	20.1348	74	33.6	5	75	179	98	174	88	174	94	175.667	93.3333
3	1	36034406	2	82	0	0	1		1	150	1.5	48	21.3333	70	21	6	81	179	98	179	92	160	84	172.667	91.3333
3	1	36072856	2	73	0	0	1	1	1	164	1.64	46	17.1029	89	30.5	2	85	177	98	166	99	168	98	170.333	98.3333
3	1	36022108	2	67	0	0	1		1	152.4	1.524	54.1	23.2931	79.7	31.2	7	74	176	98	166	94	169	94	170.333	95.3333
3	1	36072150	2	70	0	0	0		1	153	1.53	61.7	26.3574	91	35.6	11	76	175	98	173	93	174	97	174	96
3	1	36011231	1	79	0	0	1	1		154.8	1.548	62.9	26.2488	88.3	28.9	16	96	174	98	169	91	165	94	169.333	94.3333
3	1	36021054	1	64	1	0	1	1		149	1.49	42.9	19.3235	67.1	19.4	5	69	173	98	171	96	154	89	166	94.3333
3	1	36012749	2	47	0	0	0		0	151.4	1.514	55.2	24.0817	76	34.2	7	78	172	98	162	101	166	95	166.667	98
3	2	36062151	2	65	0	1	1		1	146.2	1.462	54.3	25.4042	78.2	32.7	9	66	172	98	181	82	186	92	179.667	90.6667
3	1	36011534	1	70	0	1	0			176	1.76	66.5	21.4682	82.5	26.9	8	103	172	98	146	90	149	92	155.667	93.3333
3	1	36072107	2	62	0	0	0		1	154.4	1.544	53.1	22.2741	83.1	31.6	5	90	171	98	159	88	167	88	165.667	91.3333
3	1	36032169	2	59	0	0	1		1	149	1.49	51.5	23.1972	81.5	34.5	7	62	170	98	166	92	153	101	163	97
3	2	36051190	1	69	0	1	0			152	1.52	61.1	26.4456	90	27.6	16	104	170	98	166	93	166	89	167.333	93.3333
3	1	36071059	1	68	1	0	0			159	1.59	49.2	19.4613	74.5	19.3	6	45	168	98	154	101	170	96	164	98.3333
3	1	36033252	1	73	1	1	1			166	1.66	55.2	20.0319	77.5	19.5	6	66	167	98	162	92	164	94	164.333	94.6667
3	1	36021077	1	55	1	1	0			170.8	1.708	61.8	21.1842	79.3	20.1	7	122	166	98	156	92	166	100	162.667	96.6667
3	2	36051222	1	65	0	0	0			156	1.56	54.1	22.2304	77	18.9	9	97	165	98	155	99	152	99	157.333	98.6667
3	2	36081526	1	58	0	1	0			168	1.68	69.1	24.4827	88	24.4	11	70	164	98	144	98	140	80	149.333	92
3	2	36081839	1	68	0	0	1			162	1.62	59.8	22.7862	82	26	10	85	164	98	150	84	148	78	154	86.6667
3	2	36081467	1	57	1	1	0			174	1.74	65.3	21.5682	64	19.4	7	71	163	98	148	86	146	84	152.333	89.3333
3	1	36022970	2	77	0	0	0		1	149	1.49	49	22.0711	73	23.1	7.3	84	163	98	160	99	160	100	161	99
3	1	36071002	1	61	0	1	1	1		167	1.67	65.3	23.4142	80.9	22.5	10	74	162	98	147	95	142	94	150.333	95.6667
3	2	36062108	2	47	0	1	0		0	161	1.61	61.6	23.7645	85	28.2	6	69	161	98	143	94	142	96	148.667	96
3	1	36021473	2	70	1	0	0		1	142	1.42	48	23.8048	79	24.1	7.8	66	161	98	163	99	164	100	162.667	99
3	2	36051156	1	43	1	1	1			160	1.6	66.2	25.8594	88	21.4	12	90	160	98	140	91	139	93	146.333	94
3	1	36032051	2	59	0	0	0		1	154.6	1.546	53.9	22.5512	83	37.3	6	71	160	98	149	90	162	94	157	94
3	1	36023951	1	62	1	1	1	1		172	1.72	94	31.7739	102	26.3	9	75	160	98	158	97	162	100	160	98.3333
3	1	36071362	1	69	0	0	1			157	1.57	69.9	28.3581	99	31	19	86	159	98	146	99	151	96	152	97.6667
3	2	36062656	2	64	0	0	1		1	149.5	1.495	57.4	25.682	87	33.7	9	99	157	98	140	93	127	92	141.333	94.3333
3	1	36072487	2	65	0	0	1		1	158	1.58	52.8	21.1505	79	32.4	5	84	157	98	155	98	146	93	152.667	96.3333
3	2	36061488	1	53	0	0	0			158	1.58	64.2	25.717	86.1	21.6	13	75	156	98	148	95	159	96	154.333	96.3333
3	1	36072004	2	56	0	0	0		1	150	1.5	54.8	24.3556	84.8	34.3	7	77	156	98	142	94	149	96	149	96
3	2	36052596	2	79	0	0	0		1	135	1.35			64			80	156	98	161	94	157	89	158	93.6667
3	1	36033100	1	62	0	1	1	1		168	1.68	71	25.1559	91	28.5	13	66	155	98	152	101	154	96	153.667	98.3333
3	1	36031018	1	65	0	0	1	1		165.2	1.652	68.1	24.9532	87	27.7	14	85	155	98	151	98	159	92	155	96
3	1	36012437	2	54	0	0	1		0	156	1.56	75	30.8185	94.5	37.6	14	90	154	98	152	92	157	99	154.333	96.3333
3	2	36052321	2	60	0	0	1		1	157	1.57	54.5	22.1104	74	28.8	5	71	154	98	143	93	145	90	147.333	93.6667
3	1	36012093	2	60	0	0	1	1	1	150	1.5	56.2	24.9778	79	33.8	8	72	152	98	154	99	155	98	153.667	98.3333
3	1	36072548	2	52	0	0	1		1	145	1.45	66.9	31.8193	99	38.4	16	70	151	98	144	95	147	94	147.333	95.6667
3	1	36071065	1	59	0	1	0			169.5	1.695			100			66	151	98	150	95	147	93	149.333	95.3333
3	1	36011187	1	63	1	1	1	1		161	1.61	70.5	27.198	93.8	27	16	76	151	98	149	96	146	94	148.667	96
3	2	36061256	1	57	0	1	1			165	1.65	65.8	24.169	86	22.9	11	62	150	98	141	96	138	94	143	96
3	2	36082282	2	66	1	0	1		1	146	1.46	35.6	16.7011	60	25.4	2	89	149	98	150	90	166	93	155	93.6667
3	2	36041402	1	46	0	0	0			166	1.66	80.4	29.1769	99	28.2	16	93	148	98	141	92	134	91	141	93.6667
3	2	36061587	1	52	2	0	0			156.5	1.565	69.8	28.4988	89.8	28.7	11	70	148	98	152	99	149	93	149.667	96.6667
3	1	36071716	1	60	0	0	0			175.4	1.754	54.2	17.6173	70	34.2	5	114	148	98	145	95	140	90	144.333	94.3333
3	1	36021316	1	47	1	1	1			171.2	1.712	81.5	27.8067	100.2	25.3	13	72	146	98	135	98	129	94	136.667	96.6667
3	2	36061754	1	38	0	1	0			160	1.6	60	23.4375	87	21.2	9	71	145	98	138	97	137	96	140	97
3	1	36031394	1	42	0	0	1			168	1.68	84.5	29.9391	96	25.3	16	90	145	98	141	97	163	106	149.667	100.333
3	1	36012037	2	59	0	1	0		1	160.4	1.604	54.5	21.183	68.6	27.6	3	66	145	98	143	92	136	90	141.333	93.3333
3	2	36081291	1	61	0	0	1	1		158	1.58	64.3	25.7571	90	5.4	14	80	144	98	140	90	138	89	140.667	92.3333
3	2	36061244	1	40	1	0	0			160	1.6	52.7	20.5859	73	16	8	86	143	98	145	100	144	107	144	101.667
3	1	36021061	1	51	1	0	1			174.8	1.748	70	22.9095	87.3			96	143	98	144	101	143	100	143.333	99.6667
3	1	36011588	1	32	1	1	0			177.6	1.776	89.6	28.4068	98.6	29.5	13	88	142	98	139	102	138	94	139.667	98
3	2	36061763	1	42	1	1	0			168.8	1.688	56.5	19.8291	77	9.9	4	74	142	98	135	91	138	92	138.333	93.6667
3	1	36072902	2	49	0	0	1	1	0	154	1.54	57.6	24.2874	96	35	6	118	141	98	137	101	140	97	139.333	98.6667
3	1	36022014	2	51	0	0	1	1	0	144.2	1.442	51.5	24.7672	78.2	30.4	7	96	139	98	132	90	138	91	136.333	93
3	1	36034079	2	54	0	0	1	1	1	152	1.52	46.8	20.2562		29.9	4	82	137	98	131	92	130	91	132.667	93.6667
3	1	36021017	1	78	2	0	0			172	1.72	60	20.2812	60	15.9	6	90	136	98	130	90	128	87	131.333	91.6667
3	1	36071320	1	52	0	0	0			174	1.74	92.6	30.5853	107	28.8	19	79	134	98	134	94	140	84	136	92
3	1	36033489	1	34	1	0	0			175	1.75	76.3	24.9143	85	20	16	78	133	98	134	92	135	96	134	95.3333
3	1	36071516	1	46	1	0	0			162	1.62	50.5	19.2425	70	11.9	4	57	127	98	125	89	120	87	124	91.3333
3	2	36082339	2	74	0	1	0		1	143	1.43	42.9	20.979	74	26.9	5	68	114	98	114	90	114	88	114	92
3	1	36072111	2	64	0	0	1	1	1	156	1.56	65.6	26.956	94	37.8	11	78	108	98	179	87	160	91	149	92
3	2	36082179	2	63	0	0	1	1	1	150	1.5	49.8	22.1333	84	35.7	6	63	200	97	187	87	177	102	188	95.3333
3	1	36034096	2	72	0	0	1	1	1	155	1.55	60.4	25.1405	92	35	9	83	195	97	193	88	177	85	188.333	90
3	2	36041010	1	64	0	0	0			156.5	1.565	72	29.3971	93	32.2	20	103	193	97	179	100	172	97	181.333	98
3	1	36071440	1	65	0	0	1			153	1.53	50	21.3593	81	32	11	72	187	97	181	97	183	96	183.667	96.6667
3	1	36071165	1	66	1	0	1			165.5	1.655	67.6	24.6803	87	27.9	13	69	186	97	181	100	177	90	181.333	95.6667
3	1	36071373	1	66	0	1	1	1		156	1.56	51.2	21.0388	72	22.3	7	80	184	97	171	97	175	94	176.667	96
3	1	36011454	1	65	0	0	0			160.6	1.606	68.3	26.4807	90	25.6	15	110	181	97	172	102	176	95	176.333	98
3	2	36081479	1	63	1	0	1	1		152	1.52	47.2	20.4294	74	21.8	7	79	179	97	168	90	160	92	169	93
3	2	36054131	2	69	0	1	1		1	136	1.36	37.1	20.0584	70	33.5	5	77	179	97	150	98	176	95	168.333	96.6667
3	1	36072254	2	58	0	0	1	1	1	148	1.48	57.7	26.3422	94	39	10	77	178	97	159	104	157	97	164.667	99.3333
3	1	36021044	1	65	0	0	1			162	1.62	65.6	24.9962	86.5	23.8	13	86	176	97	171	98	150	94	165.667	96.3333
3	2	36041092	1	33	2	1	1			172	1.72	76.8	25.96	88	22	10	88	175	97	152	79	144	80	157	85.3333
3	2	36062682	2	62	0	0	1		1	153.2	1.532	56.3	23.9878	85.2	33.4	8	104	174	97	165	92	157	92	165.333	93.6667
3	2	36041146	1	66	1	0	0			152	1.52	60.1	26.0128	83.5	28.8	15	98	173	97	167	83	162	85	167.333	88.3333
3	1	36021427	1	74	0	0	0			166.2	1.662	55.2	19.9838	72.7	19.8	6	80	173	97	160	95	151	94	161.333	95.3333
3	1	36071571	1	71	0	1	1			160	1.6	68.3	26.6797	95	23.4	16	85	172	97	174	93	170	90	172	93.3333
3	1	36033200	1	71	0	0	1			173.5	1.735	58.9	19.5666	74.5	19.3	5	107	171	97	155	93	155	97	160.333	95.6667
3	2	36052572	2	86	0	0	0		1	148	1.48	36.6	16.7093	70.7	26.6	1	82	170	97	157	92	172	87	166.333	92
3	1	36071302	1	66	0	0	1	1		168	1.68	76.6	27.14	99	27.8	10	85	169	97	157	89	154	88	160	91.3333
3	1	36031197	1	77	0	0	1			157.4	1.574	76.3	30.7975	100	33.4	24	83	168	97	158	89	160	92	162	92.6667
3	1	36012460	2	46	0	1	0		0	159	1.59	62	24.5243	83.5	33.7	7	71	167	97	160	95	158	101	161.667	97.6667
3	2	36052283	2	72	0	0	1	1	1	147	1.47	57.2	26.4705	91	37.4	12	89	167	97	155	92	153	89	158.333	92.6667
3	1	36011255	1	80	1	0	1			164.8	1.648	51.1	18.8151	67.1	21.7	4	82	167	97	168	92	165	93	166.667	94
3	1	36012425	2	45	0	0	1	1	0	153.4	1.534	55.6	23.6278	71.9	31.6	6	88	166	97	167	95	159	93	164	95
3	1	36021106	1	67	1	1	1			159	1.59	55.2	21.8346	79.2	25.5	5	64	166	97	162	93	156	92	161.333	94
3	1	36072176	2	58	0	0	1	1	1	156	1.56	56.9	23.381	89	35.5	8	79	165	97	168	95	155	100	162.667	97.3333
3	2	36042069	2	62	0	0	1		1	157.2	1.572	58.1	23.511	85	34.9	7	75	165	97	154	90	149	89	156	92
3	2	36041639	1	64	0	1	0			174	1.74	71.2	23.517	85.5	23.8	10	77	165	97	159	103	165	108	163	102.667
3	2	36081268	1	77	1	0	1			149	1.49	42.7	19.2334	68	14.2		91	164	97	142	84	140	80	148.667	87
3	2	36082381	2	68	0	0	0		1	145	1.45			69			84	163	97	144	81	140	80	149	86
3	1	36011129	1	67	2	1	1	1		169.2	1.692	70.9	24.7654	97.6	37.1	13	78	162	97	158	104	170	94	163.333	98.3333
3	1	36071226	1	78	1	1	0			162	1.62	55.3	21.0715	80	26.2	8	70	161	97	163	93	139	86	154.333	92
3	2	36062523	2	63	0	0	1		1	149	1.49	49.4	22.2512	66.5	31.2	6	65	160	97	159	90	160	92	159.667	93
3	2	36052450	2	63	0	0	0		1	150	1.5	50	22.2222	75	33.1	6	92	159	97	141	95	153	92	151	94.6667
3	2	36062046	2	73	0	0	1		1	131	1.31	45	26.2222	64.6	23	7	84	159	97	157	90	147	85	154.333	90.6667
3	1	36021284	1	71	0	0	1			166	1.66	67	24.3141	80	24.3	3	76	158	97	150	90	150	91	152.667	92.6667
3	1	36034347	2	38	0	0	0		0	156	1.56	73.7	30.2844	106	34.73	12	57	157	97	146	94	140	86	147.667	92.3333
3	1	36032187	2	56	0	0	1		1	150	1.5	46.2	20.5333	73	33	4	79	157	97	150	92	154	96	153.667	95
3	2	36081659	1	66	1	1	0			159	1.59	55.2	21.8346	78	10.3	5	72	157	97	148	99	140	90	148.333	95.3333
3	1	36021529	1	81	0	0	1			165	1.65	61.3	22.5161	89.2	32.4	11	69	155	97	162	96	157	99	158	97.3333
3	1	36011623	1	47	0	0	0			166.6	1.666	81.2	29.2554	89.5	29.3	16	76	154	97	135	89	136	90	141.667	92
3	1	36012282	2	47	0	0	0		0	154.4	1.544	69.1	28.9857	93.1	36.1	11.1	87	153	97	146	97	146	101	148.333	98.3333
3	2	36081062	1	50	1	1	1			162	1.62	73.5	28.0064	92	32	16	65	153	97	160	96	141	102	151.333	98.3333
3	1	36011500	1	56	1	1	0			156.6	1.566	66.6	27.1576	92.4	28.3	15	88	153	97	143	89	137	87	144.333	91
3	1	36034342	2	37	0	1	1		0	159	1.59	73.2	28.9546	99.9	35.3	10	72	152	97	147	85	142	94	147	92
3	2	36062626	2	57	0	0	1	1	1	154	1.54	49.2	20.7455	76	25.8	4	72	152	97	180	92	153	103	161.667	97.3333
3	1	36072226	2	50	0	0	1	1	1	155	1.55	65.9	27.4298	92	36	10	80	151	97	134	91	135	88	140	92
3	1	36072133	2	62	0	0	1	1	1	159	1.59	67.9	26.8581	97	35.7	10	73	151	97	158	97	157	101	155.333	98.3333
3	2	36082852	2	45	0	0	0		0	158	1.58	79.4	31.8058	94	38	15	82	150	97	144	97	140	90	144.667	94.6667
3	2	36041389	1	52	1	1	0			164.5	1.645	60.9	22.5053	80	22.1	9	93	148	97	146	95	148	91	147.333	94.3333
3	1	36072171	2	54	0	0	1	1	1	142	1.42	51.3	25.4414	87	36.5	9	107	148	97	138	97	140	95	142	96.3333
3	1	36033294	1	54	1	1	1			170	1.7	78.5	27.1626	101.4	26.7	14	97	148	97	152	92	140	85	146.667	91.3333
3	1	36011548	1	50	0	0	0			163.5	1.635	82	30.6746	100.2	32.4	19	82	147	97	139	96	140	95	142	96
3	1	36071454	1	51	0	0	1			166	1.66	81	29.3947	106	25.2	17	72	147	97	130	89	132	88	136.333	91.3333
3	2	36051140	1	65	0	0	0			150	1.5	49.9	22.1778	71	29.9	10	80	146	97	130	92	130	92	135.333	93.6667
2	2	36061074	1	66	0	0	0			158	1.58	68.3	27.3594	94.2	26.8	17	71	144	97	126	84	143	83	137.667	88
3	1	36011360	1	66	0	1	1			163.2	1.632	74.6	28.0091	91	28.3	18	75	144	97	143	93	148	92	145	94
3	1	36011536	1	51	0	1	0			162.2	1.622	79.4	30.18	99.1	30.2	19	94	143	97	137	94	144	92	141.333	94.3333
3	1	36031237	1	41	0	0	0			163	1.63	53.6	20.1739	76.4	14.9	5	90	142	97	142	93	139	85	141	91.6667
3	2	36042116	2	50	0	0	0		1	155	1.55	56.7	23.6004	87	32.4	26		142	97	137	95	140	96	139.667	96
3	1	36022555	2	79	0	0	0		1	148	1.48	62	28.3053	82	23.3	8.1	70	141	97	143	97	145	95	143	96.3333
2	1	36033352	1	35	1	0	0			172	1.72	71	23.9995	91	23.2	9	85	137	97	129	86	130	85	132	89.3333
2	1	36021708	1	58	1	1	0			168	1.68	63.9	22.6403	81	19.8	9	85	130	97	129	80	125	87	128	88
3	1	36089208	2	28	0	0	0		0	151	1.51			70		7	89	119	97	120	80	118	98	119	91.6667
3	1	36024992	2	50	0	0	0		0	159	1.59	56.1	22.1906	87	35.9	5	76	115	97	126	83	122	94	121	91.3333
1	1	36022232	2	24	0	0	0		0	159	1.59	48.4	19.1448	63.6	19.5	2	91	113	97	114	57	105	81	110.667	78.3333
3	1	36032093	2	78	0	0	1	1	0	146	1.46	55.6	26.0837	86	35.2	11	63	208	96	188	79	164	84	186.667	86.3333
3	1	36071032	1	79	0	0	1			156	1.56	49.2	20.217	75	19.8	7	77	206	96	200	96	201	98	197.667	96.6667
3	1	36072206	2	62	0	0	1	1	1	150.5	1.505	53.9	23.7966	82	36	7	80	203	96	190	97	176	99	189.667	97.3333
3	1	36034344	2	46	0	0	0		0	148	1.48	55.3	25.2465	86	33.5	8	98	201	96	199	105	198	111	199.333	104
3	1	36072621	2	65	0	0	1	1	1	160	1.6	64.8	25.3125	98	35	9	78	190	96	169	94	170	93	176.333	94.3333
3	1	36033304	1	66	0	1	1	1		163	1.63	61.7	23.2226	83	20.7	10	73	188	96	180	90	200	98	189.333	94.6667
3	2	36062666	2	79	0	0	1		1	138	1.38	41.9	22.0017	77	27.3	6	82	188	96	189	89	183	85	186.667	90
3	2	36081187	1	82	0	0	1			158	1.58	38.5	15.4222		22.8	1	97	186	96	175	89	180	90	180.333	91.6667
3	2	36062221	2	47	0	1	0		0	148	1.48	49.3	22.5073	78	27	5	79	182	96	164	90	168	96	171.333	94
3	1	36072887	2	80	0	0	1	1	1	149	1.49	29.1	13.1075	61	20.3	1	95	181	96	169	98	171	95	173.667	96.3333
3	1	36074054	2	62	0	0	1	1	1	151	1.51	51.5	22.5867	86	34.8	6	94	180	96	153	91	155	92	162.667	93
3	1	36033333	1	58	1	1	1			170.2	1.702	77.1	26.6155	97.5	27.7	14	54	179	96	185	87	179	94	181	92.3333
3	1	36072824	2	72	0	0	1		1	144	1.44	61	29.4174	98	39.4	15	84	179	96	168	94	162	96	169.667	95.3333
3	2	36081523	1	49	0		0			167	1.67	78.2	28.0397	90	38.7	10	69	178	96	174	100	170	92	174	96
3	1	36033325	1	61	0	0	1			164	1.64	80.8	30.0416	100	31.2	20	77	178	96	160	95	160	89	166	93.3333
3	1	36014085	2	64	0	0	0		0	155.8	1.558	67.2	27.6844	87.4	27.6	11	99	178	96	183	89	187	101	182.667	95.3333
3	1	36034305	2	77	0	0	1	1	1	144.8	1.448	44.1	21.033	77.2	40.8	7	94	178	96	176	96	182	94	178.667	95.3333
3	2	36061672	1	63	0	1	1			164.2	1.642	78.4	29.0783	96	29.3	19	80	176	96	188	100	180	101	181.333	99
3	2	36054188	2	65	0	0	0		1	150	1.5	54.5	24.2222	82	37.3		98	176	96	171	95	154	100	167	97
3	1	36024186	2	52	0	0	1		0	154	1.54	48	20.2395	69	24.9	4	72	174	96	164	90	166	88	168	91.3333
3	2	36062273	2	51	0	1	0		0	157.5	1.575	64.1	25.8403	88	32.6	8	60	172	96	167	96	152	97	163.667	96.3333
3	2	36082706	2	51	0	1	0		1	155	1.55	66.8	27.8044	75	32.8	10	73	172	96	151	93	154	91	159	93.3333
3	2	36062466	2	71	0	0	0		1	152.2	1.522	48.5	20.9369	72.3	20.3	4	86	170	96	144	102	153	84	155.667	94
3	2	36051066	1	58	0	1	1			157	1.57	53.1	21.5425	84.1	23.4	8	83	169	96	154	95	156	96	159.667	95.6667
3	2	36082731	2	53	0	0	0		1	156	1.56	65.7	26.997	86	34.7	7	96	164	96	150	80	148	86	154	87.3333
3	1	36072435	2	56	0	0	1	1	0	144	1.44	61.8	29.8032	97	38.8	14	87	164	96	140	94	144	92	149.333	94
3	2	36082233	2	59	0	0	0		1	144	1.44	54	26.0417	87	35	10	91	163	96	141	87	140	90	148	91
3	1	36071118	1	50	0	0	0			163	1.63	68.8	25.8948	94	27.8	13	95	162	96	139	89	147	96	149.333	93.6667
3	1	36071626	1	62	1	1	1			153	1.53	50	21.3593	77	19.8	8	72	161	96	160	94	161	92	160.667	94
3	1	36022387	2	57	0	0	1	1	1	155	1.55	46	19.1467	63	24.3	4.3	78	160	96	158	94	167	98	161.667	96
3	1	36021744	1	69	0	0	0			164	1.64	62	23.0518	80	24	9	75	160	96	150	95	160	90	156.667	93.6667
3	2	36051666	1	88	1	1	1	1		158	1.58	55	22.0317	78	32.1	7	72	160	96	150	96	140	90	150	94
3	2	36062457	2	42	0	0	0		0	151	1.51	64.7	28.3759	85.5	32.9	10	103	159	96	127	95	141	100	142.333	97
3	2	36041638	1	69	1	1	1	1		165.6	1.656	60.7	22.1344	81.2	24.5	9	75	159	96	149	91	144	90	150.667	92.3333
3	1	36012997	2	44	0	0	0		0	163.2	1.632	86.1	32.3268	114.1	40	15	105	158	96	153	89	148	89	153	91.3333
3	1	36012991	2	44	0	0	0		0	163.2	1.632	86.1	32.3268	114.1	40	15	105	158	96	153	89	148	89	153	91.3333
3	2	36081131	1	62	1	1	0			155	1.55	56.6	23.5588	84	19.8	11	77	157	96	153	94	147	87	152.333	92.3333
3	1	36071645	1	57	1	0	1	1		170.5	1.705	64.7	22.2564	96	15.7	8	78	156	96	143	95	142	93	147	94.6667
3	2	36041519	1	57	0	0	1	1		161	1.61	75.8	29.2427	97	32.8	18	103	156	96	162	91	151	92	156.333	93
3	1	36022412	2	52	0	0	1	1	1	153	1.53	52	22.2137	80	20.5	8	80	155	96	142	90	140	85	145.667	90.3333
3	2	36082702	2	68	0	0	0		1	157	1.57	56.1	22.7595	61	34.6	7	84	155	96	146	76	144	74	148.333	82
3	2	36082225	2	45	0	1	0		0	154	1.54	50	21.0828	102	38.5	18	80	154	96	157	95	136	90	149	93.6667
3	1	36071349	1	56	0	1	1			166.4	1.664	71.7	25.8948	91	24	13	82	154	96	160	100	158	92	157.333	96
3	1	36034356	2	45	0	0	0		0	155	1.55	88.3	36.7534	108	39.7	18	93	153	96	153	94	154	96	153.333	95.3333
3	1	36072072	2	57	0	0	0		1	153.8	1.538	59.8	25.2807	83.5	31.3	8	72	153	96	130	84	145	91	142.667	90.3333
3	1	36071153	1	71	1	0	0			154	1.54	54.6	23.0224	75	21.5	11	83	153	96	144	91	145	91	147.333	92.6667
3	2	36061574	1	81	2	1	1	1		164.6	1.646	67.2	24.8033	78.9	23	8	79	153	96	158	100	147	98	152.667	98
3	1	36021821	1	44	0	1	0			170	1.7	69.6	24.083	83.8	21.9	10	99	152	96	126	96	135	95	137.667	95.6667
3	2	36082944	2	57	0	0	0		0	157	1.57	77.5	31.4414	97	31.2	12	83	152	96	140	90	138	80	143.333	88.6667
3	2	36084079	2	43	0	1	0		0	156	1.56	57	23.4221	62	27.7	5	78	151	96	144	91	140	90	145	92.3333
3	2	36041610	1	52	1	1	1			166.2	1.662	92	33.3063	107.2	30.7	23	79	151	96	148	98	160	95	153	96.3333
3	1	36012114	2	82	0	0	1	1	1	152.8	1.528	67.2	28.7821	89.5	38	13	80	151	96	143	85	149	80	147.667	87
3	2	36064007	2	46	0	1	1		0	158.6	1.586	59.5	23.6543	79	28.3	6	76	150	96	157	95	155	96	154	95.6667
3	2	36042393	2	52	0	0	1		1	156	1.56	61.2	25.1479	81	30.7	7	83	150	96	145	91	146	90	147	92.3333
3	1	36071129	1	57	0	0	0			161	1.61	55.2	21.2955	77	14.9	7	88	150	96	147	92	146	89	147.667	92.3333
3	1	36031040	1	64	1	1	0			162	1.62	55.8	21.262	78	25.3	8	106	150	96	154	98	137	91	147	95
3	1	36031551	1	36	0	1	0			171	1.71	70.8	24.2126	94	27	9	93	149	96	137	89	140	88	142	91
3	1	36072981	2	42	0	0	0		0	146	1.46	74.5	34.9503	93	40.5	17	76	149	96	129	89	130	87	136	90.6667
3	2	36061128	1	50	0	1	0			172	1.72	65.5	22.1403	84	24.5	8	98	149	96	140	90	145	99	144.667	95
3	1	36032081	2	55	0	0	0		0	154	1.54	56	23.6128	87	32.8	7	77	149	70	151	69	132	68	144	63.3333
3	2	36061643	1	37	0	1	0			159	1.59	50.9	20.1337	70	18.5	5	89	148	96	146	90	138	90	144	92
2	2	36062334	2	45	0	0	0		0	158	1.58	58.1	23.2735	82.2	32.2	8	75	148	96	136	81	126	86	136.667	87.6667
3	1	36033318	1	45	1	0	0			161	1.61	63.2	24.3818	82	18.3	10	78	147	96	134	91	129	91	136.667	92.6667
3	2	36051699	1	52	1	1	1			160	1.6	63	24.6094	74	24	8.5	68	146	96	150	97	147	96	147.667	96.3333
2	2	36051764	1	74	1	0	0			163	1.63	48	18.0662	80	23	5	90	146	96	138	82	130	76	138	84.6667
3	2	36052259	2	51	0	0	1	1	0	151	1.51			70			80	145	96	136	94	139	93	140	94.3333
2	2	36051768	1	67	1	0	0			172	1.72	65	21.9713	85	30	7	96	145	96	136	90	130	80	137	88.6667
3	1	36001103	1	49	0	0	0			162.4	1.624	77.5	29.3853	91	30.6	17	93	144	96	135	95	141	93	140	94.6667
2	2	36041296	1	49	0	1	0			157.5	1.575	77.7	31.3228	101	27.6	20	66	142	96	129	88	120	66	130.333	83.3333
3	2	36062346	2	50	0	0	1		0	157.4	1.574	53.7	21.6753	77.2	30.6	4	90	142	96	131	87	142	91	138.333	91.3333
2	2	36051761	1	26	1	0	0			170	1.7	60	20.7612	76	26	5	90	141	96	135	68	120	62	132	75.3333
3	2	36062948	2	49	0	1	0		0	150	1.5	50.5	22.4444	76	28.5	5	85	141	96	134	87	149	85	141.333	89.3333
3	1	36034309	2	60	0	0	0		1	143	1.43	45.3	22.1527	81	33.3	6	76	141	96	141	94	140	102	140.667	97.3333
3	1	36023967	1	50	0	0	0			168	1.68	75	26.5731	84	26.5	4		140	96	120	100	130	85	130	93.6667
3	1	36021375	1	68	0	0	0			168	1.68	62	21.9671	82	21.9	5	80	140	96	142	96	130	85	137.333	92.3333
3	2	36042805	2	38	0	1	0		0	159.4	1.594	59.9	23.5749	79.2	29.2	5	87	139	96	145	96	143	101	142.333	97.6667
3	2	36084082	2	42	0	0	0		0	158	1.58	44.3	17.7456	62	19.8	2	88	137	96	130	90	138	91	135	92.3333
3	2	36061006	1	40	1	1	0			165.4	1.654	93.2	34.0679	104.5	32.2	22	92	133	96	136	91	146	88	138.333	91.6667
3	1	36011373	1	79	2	0	1			166.6	1.666	69	24.8599	92.6	30.9	14	105	131	96	136	85	133	82	133.333	87.6667
3	1	36071375	1	58	0	0	0			167	1.67	77.1	27.6453	97	27.4	16	80	128	96	130	96	129	95	129	95.6667
2	1	36031173	1	34	1	0	0			164	1.64	79.3	29.4839	82	26.9	15	103	119	96	124	84	125	83	122.667	87.6667
1	2	36084186	2	30	0	0	0		0	152	1.52	55	23.8054	74	20	5	83	101	96	110	60	120	70	110.333	75.3333
1	1	36022728	2	82	0	0	0		1	135	1.35	32	17.5583	70	23.1	2	75	100	96	100	65	110	70	103.333	77
3	2	36041252	1	79	0	0	1	1		150.5	1.505	60.9	26.8871	99	28.7	18	90	221	95	218	98	227	93	222	95.3333
3	2	36082249	2	64	0	0	1		1	153	1.53	48.9	20.8894	76	30.5	5	90	202	95	186	79	180	80	189.333	84.6667
3	1	36021329	1	60	0	0	1			162.2	1.622	64.4	24.4785	94.8	29.2	13	61	200	95	192	94	185	98	192.333	95.6667
3	2	36052273	2	50	0	0			0	153	1.53	70	29.903	97	34.6	12	67	193	95	174	93	168	64	178.333	84
3	2	36061421	1	73	0	1	1			168	1.68	46.9	16.6171	73.2	10.5	1	70	192	95	186	92	185	88	187.667	91.6667
3	1	36031416	1	80	1	0	1			160	1.6	56.2	21.9531	81	23.9	10	69	189	95	195	83	170	80	184.667	86
3	1	36031011	1	82	0	0	1	1		173.5	1.735	77.8	25.8452	89	31.5	16	103	189	95	180	88	183	90	184	91
3	1	36071307	1	72	1	0	1			162	1.62	63.8	24.3103	89	26.2		50	183	95	158	91	170	97	170.333	94.3333
3	2	36051259	1	76	0	0	1	1		154	1.54	45.7	19.2697	75.3	29.8	6	122	182	95	168	92	169	95	173	94
3	1	36021648	1	68	0	0	1	1		174	1.74	76	25.1024	80	26	9	80	180	95	180	90	170	85	176.667	90
3	1	36022552	2	77	0	0	0		1	135	1.35	37	20.3018	65	21.3	6	80	180	95	180	90	180	85	180	90
3	1	36022971	2	81	0	0	0		1	152	1.52	52	22.5069	80	28.5	9	80	180	95	180	90	170	90	176.667	91.6667
3	2	36052320	2	63	0	0	0		1	143	1.43	61.1	29.8792	89.9	38.3	15	90	175	95	162	90	166	94	167.667	93
3	1	36072245	2	75	0		1	1	1	150	1.5	47.4	21.0667	83	35	5	139	175	95	155	94	166	83	165.333	90.6667
3	2	36052294	2	76	0	0	1		1	144	1.44	49.9	24.0644	85	35.4	8	82	174	95	165	96	163	94	167.333	95
3	2	36062211	2	83	0	1	0		0	144.8	1.448	46.6	22.2254	91.2	24.7	3	67	173	95	172	76	187	64	177.333	78.3333
3	1	36022173	2	64	0	0	1		1	147.8	1.478	42.1	19.2723	68	25.9	3	87	172	95	160	92	167	93	166.333	93.3333
3	1	36034049	2	67	0	0	1	1	1	157	1.57	60.1	24.3823	83.3	32.9		80	172	95	145	105	167	82	161.333	94
3	2	36051012	1	67	0	0	0			158	1.58	77	30.8444	100	22.6	10	84	172	95	162	82	167	91	167	89.3333
3	2	36082929	2	63	0	0	1	1	1	154	1.54	51.8	21.8418	81	35.5	5	81	169	95	150	90	148	89	155.667	91.3333
3	2	36081466	1	75	0	0	0			165	1.65	53	19.4674	76	18		66	167	95	151	88	149	84	155.667	89
3	2	36052220	2	61	0	0	0		1	144.8	1.448	44	20.9853	68.9	30	5	70	166	95	160	93	162	92	162.667	93.3333
3	2	36062297	2	72	0	0	0		1	140	1.4	43.7	22.2959	60	38	7	79	165	95	176	72	147	82	162.667	83
3	1	36011362	1	75	1	0	1	1		164	1.64	68.2	25.3569	93.7	32.8	15	52	165	95	160	93	167	91	164	93
3	1	36071590	1	59	1	0	0			164	1.64	55.7	20.7094	77	15.5	6	72	164	95	165	93	162	90	163.667	92.6667
3	1	36071321	1	66	2	1	1			149	1.49	55.7	25.089	89	30.5		70	164	95	157	96	149	94	156.667	95
3	1	36072252	2	63	0	0	1	1	1	151	1.51	50.6	22.192	80	31.5	4	70	162	95	144	82	142	86	149.333	87.6667
3	1	36072691	2	66	0	0	1		1	148.9	1.489	45.1	20.3417	68	30.8	4	80	162	95	160	90	158	94	160	93
3	1	36072631	2	66	0	0	0		0	148	1.48	45.1	20.5898	68	30.8	4	80	162	95	160	90	158	94	160	93
3	2	36062620	2	51	0	1	0		0	148.4	1.484	58.5	26.5637	86.8	33.2	9	75	161	95	149	88	143	92	151	91.6667
3	1	36072055	2	66	0	0	1		1	150	1.5	55.4	24.6222	83	39	9	80	161	95	147	92	146	89	151.333	92
3	2	36051390	1	71	0	0	0			168	1.68	65	23.03	84	25	10	94	160	95	160	90	161	93	160.333	92.6667
3	2	36082994	2	55	0	0	0		1	158	1.58	63.8	25.5568	90	34.1	8	63	158	95	151	90	140	85	149.667	90
3	2	36051151	1	64	0	0	1			155	1.55	55	22.8928	84	27.3	10	74	157	95	165	96	155	93	159	94.6667
3	2	36061201	1	62	1	0	0			150.5	1.505	42.6	18.8077	71.2	18	4	85	156	95	138	99	152	95	148.667	96.3333
3	1	36032282	1	37	0	0	1		0	153	1.53	60.5	25.8448	82.1	31	7	70	155	95	160	100	151	108	155.333	101
3	2	36052782	2	45	0	0	0		0	164	1.64	50	18.5901	79	22	5	70	155	95	155	95	150	90	153.333	93.3333
3	1	36012365	2	48	0	0			0	152	1.52	59.9	25.9262	84.8	34	8	98	155	95	171	98	173	99	166.333	97.3333
3	2	36081527	1	57	0		1	1		169	1.69	72.4	25.3493	93	33.2	13	65	154	95	152	93	150	90	152	92.6667
3	2	36051289	1	67	0	0	0			162	1.62	50.6	19.2806	72	25.5	5	100	153	95	146	93	151	88	150	92
3	2	36061520	1	74	1	1	1			155.8	1.558	44.2	18.2091	68.1	15.8	4	96	153	95	135	90	140	91	142.667	92
3	1	36072907	2	52	0	0	1		1	160	1.6	52.9	20.6641	73	28.4	4	77	152	95	136	91	141	90	143	92
3	2	36052242	2	52	0	0	1		0	154.5	1.545	51.1	21.4074	70.5	28.9	4	80	152	95	144	100	145	94	147	96.3333
3	2	36052606	2	55	0	0	0		0	145	1.45	50.7	24.1141	85	39	8	75	152	95	151	90	161	91	154.667	92
3	1	36034536	2	22	0	0	0		0	153	1.53	50.1	21.402	71	27.2		119	151	95	134	88	135	85	140	89.3333
3	2	36082230	2	50	0	0	1		0	149	1.49	62	27.9267	93	35.4	11	67	151	95	153	95	150	90	151.333	93.3333
3	1	36033257	1	59	0	0	1			157.2	1.572	65.7	26.5864	90	28.7	15	78	151	95	154	101	175	100	160	98.6667
3	1	36014390	2	58	0	0	0		1	148.8	1.488	48.9	22.0853	69	32.4	6	73	150	95	148	88	148	87	148.667	90
3	1	36011460	1	68	0	1	1			166	1.66	72.7	26.3826	87.6	28.4	15	92	150	95	158	99	151	99	153	97.6667
3	2	36082214	2	51	0	0	0		1	154	1.54			80			79	149	95	125	90	120	94	131.333	93
3	1	36072982	2	61	0	0	1		1	144	1.44	47.5	22.907	67	12.8	4	113	149	95	162	90	154	93	155	92.6667
3	1	36011155	1	64	2	0	0			164.6	1.646	71.5	26.3904	80.9	27	15	74	149	95	153	98	153	98	151.667	97
3	1	36072757	2	49	0	0	0		0	153	1.53	70.9	30.2875	101	37.3	12	75	148	95	146	97	145	95	146.333	95.6667
3	1	36021081	1	70	0	1	0			177.2	1.772	67.3	21.4332	96.8	21	1	82	148	95	140	92	138	93	142	93.3333
3	1	36022646	2	64	0	0	1	1	1	160	1.6	55	21.4844	68	21.4	5	80	145	95	130	80	130	90	135	88.3333
3	1	36071323	1	64	0	1	0			155	1.55	62.3	25.9313	92	30.1	14	73	145	95	143	96	140	101	142.667	97.3333
3	1	36011215	1	66	0	1	1	1		156.4	1.564	53	21.6672	80.1	26.1	8	100	145	95	142	88	139	92	142	91.6667
3	1	36023986	1	81	0	0	1	1		172	1.72	65	21.9713	85	21.9	3	80	145	95	120	80	120	80	128.333	85
3	1	36033120	1	37	0	0	0			171	1.71	81	27.7008	97.4	29.1	14	67	144	95	134	89	134	86	137.333	90
2	2	36081664	1	40	0	0	0			162	1.62	74.2	28.2731	90	27.8	14	84	144	95	135	90	128	80	135.667	88.3333
3	1	36072442	2	45	0	0	0		0	145	1.45	52.7	25.0654	86	33.1	8	103	144	95	122	86	126	92	130.667	91
3	1	36072119	2	62	0	0	0		1	145	1.45	46.9	22.3068	76	29.8	5	74	144	95	146	86	132	85	140.667	88.6667
3	1	36034326	2	36	0	0	0		0	154	1.54	56.7	23.9079	74.5	30.9	6	81	142	95	135	90	146	94	141	93
3	1	36031274	1	52	1	1	1	1		161	1.61	67.7	26.1178	89	26.1	13	75	142	95	131	92	138	91	137	92.6667
3	1	36071441	1	56	1	1	0			152	1.52	64.7	28.0038	96	28.6	17	113	142	95	127	92	130	93	133	93.3333
3	2	36041036	1	59	1	1	0			163	1.63	53.9	20.2868	73	17.5	6	80	142	95	146	88	132	92	140	91.6667
3	1	36011110	1	64	1	1	1	1		167.5	1.675	87.6	31.223	102.8	31.5	22	77	142	95	140	91	140	88	140.667	91.3333
2	2	36064084	2	45	0	0	0		0	146.5	1.465	55.7	25.9525	83	33.4	8	116	141	95	131	79	130	78	134	84
3	1	36011270	1	49	0	1	0			165	1.65	65.8	24.169	84	25.2	10	80	141	95	144	95	149	90	144.667	93.3333
3	1	36071154	1	75	1	0	1			153	1.53	60.3	25.7593	98	29.5	16	97	141	95	135	88	137	95	137.667	92.6667
3	1	36021258	1	47	1	1	1	1		165	1.65	65	23.8751	79	25.6	3	80	140	95	138	94	142	96	140	95
3	2	36061623	1	49	1	1	0			160.5	1.605	52	20.1861	75	26	7	78	140	95	142	90	143	93	141.667	92.6667
3	1	36023977	1	53	0	0	0			163	1.63	56.2	21.1525	65.2	23.3	8.1	80	140	95	140	90	130	85	136.667	90
3	1	36021337	1	65	0	0	1			172	1.72	58	19.6052	65	19.6	6	80	140	95	120	80	120	90	126.667	88.3333
3	2	36042630	2	69	0	0	1	1	1	150.6	1.506	59.1	26.0578	87.6	39.5	11	72	140	95	142	89	136	136	139.333	61.3333
3	1	36021312	1	81	1	1	1			160	1.6	43	16.7969	71	31	10	76	140	95	130	85	130	80	133.333	86.6667
2	2	36081663	1	47	0	0	0			169	1.69	77	26.9598	100	24.5	14	74	138	95	130	80	128	75	132	83.3333
3	1	36033314	1	60	0	0	1	1		160	1.6	56.4	22.0312	93	22.8	7	83	136	95	135	93	132	90	134.333	92.6667
2	1	36075997	1	65	0	0	0			156	1.56	55	22.6003	86	22.6	10	85	135	95	133	85	130	82	132.667	87.3333
3	1	36021335	1	70	0	0	1	1		172	1.72	56	18.9292	73	18.9	8	80	135	95	130	80	130	85	131.667	86.6667
2	1	36011544	1	27	0	0	0			149.4	1.494	59.4	26.6125	81.3	27.4	11	59	134	95	133	87	127	87	131.333	89.6667
3	1	36031319	1	37	1	1	0			170	1.7	69.5	24.0484	96	20.8	9	87	134	95	125	87	134	88	131	90
3	2	36081576	1	47	1	1	0			175	1.75	74.5	24.3265	69	75.4	10	95	134	95	132	97	129	90	131.667	94
3	2	36052423	2	52	0	0	1		0	159	1.59			101			73	134	95	132	74	128	92	131.333	87
3	2	36081534	1	39	1	1	0			176	1.76	78.7	25.4068	91	23.4	10	98	133	95	140	87	124	88	132.333	90
2	1	36031505	1	25	1	1	0			171	1.71	61.3	20.9637	74	7.9	4	65	131	95	116	71	125	82	124	82.6667
2	1	36033509	1	27	0	0	0			174	1.74	55.5	18.3314	66	12.5	2	80	130	95	120	85	110	80	120	86.6667
3	1	36031398	1	30	0	1	0			170	1.7	70	24.2215	87	27	6	76	130	95	120	90	120	90	123.333	91.6667
3	1	36031411	1	31	1	0	0			170	1.7	54	18.6851	82	15.7	8	91	130	95	127	90	120	88	125.667	91
3	2	36041091	1	45	0	0	0			165.8	1.658	77.1	28.0469	95.8	27.5	15		130	95	131	95	129	89	130	93
2	2	36062627	2	50	0	0	0		1	152.2	1.522	53.6	23.1385	88	29.7	6	83	130	95	130	79	129	83	129.667	85.6667
3	2	36041534	1	55	1	0	0			162.6	1.626	93.9	35.516	107.6	32.2	28	87	130	95	135	92	127	94	130.667	93.6667
3	1	36022672	2	63	0	0	1	1	1	160	1.6	49	19.1406	65	19.1	3	80	130	95	130	90	120	80	126.667	88.3333
3	2	36051775	1	38	0	0	0			172	1.72	65	21.9713	72	20.5	11.5	83	125	95	115	95	110	90	116.667	93.3333
3	2	36051776	1	68	0	0	0			172	1.72	65	21.9713	72	20.5	11.5	85	125	95	115	95	119	95	119.667	95
3	1	36072749	2	50	0	0	0		0	157	1.57	57.7	23.4087	87	36.2	10	80	124	95	120	90	128	85	124	90
2	1	36034063	2	43	0	0	0		0	155	1.55	64.5	26.847	79.8	34.9	9	80	122	95	126	66	112	82	120	81
2	1	36024985	2	80	0	0	0		1	143	1.43	47	22.984	79.3	37.1	7	78	119	95	121	78	113	77	117.667	83.3333
3	2	36061403	1	55	0	0	0			176	1.76	49.6	16.0124	69	10.9	12	100	117	95	120	98	110	83	115.667	92
3	2	36042600	2	70	0	0	1		1	137.6	1.376	52.7	27.8339	84	39.9	9	79	108	95	102	86	104	86	103.667	60.3333
3	1	36034100	2	72	0	0	1		1	149.8	1.498	56.3	25.0891	92.1	33.3	9	74	235	94	229	95	225	92	229.667	93.6667
3	2	36042596	2	73	0		1		1	152.7	1.527	49	21.0144	80	31.1	1	72	191	94	199	87	130	86	130	60.3333
3	1	36036986	2	78	0	0	1		1	145.8	1.458	70.7	33.2586	99.4	43.1	21	72	189	94	192	93	200	103	193.667	96.6667
3	1	36034997	2	75	0	0	1	1	1	147	1.47	62.2	28.7843	86.8	39.9	14		182	94	178	101	171	101	177	98.6667
3	1	36071709	1	57	0	0	0			154	1.54	49	20.6612	67	13	11	74	178	94	170	85	169	89	172.333	89.3333
3	2	36051042	1	46	1	1	0			162.5	1.625	54.7	20.7148	75	18.3	6	102	177	94	150	94	160	92	162.333	93.3333
3	1	36072225	2	62	0	0	1		1	156	1.56	68.2	28.0243	93	38	11	70	175	94	175	96	157	90	169	93.3333
3	2	36041122	1	79	2	0	1	1		160.5	1.605	53.2	20.652	76.3	29.6	8	95	175	94	154	91	162	91	163.667	92
3	1	36071663	1	74	1	1	1			164	1.64	61.6	22.903	86	22.9	11	66	174	94	173	93	172	95	173	94
3	2	36062223	2	77	0	0	1		1	141	1.41	53	26.6586	98.2	38.8	12	94	172	94	185	97	178	94	178.333	95
3	1	36072579	2	51	0	0	1		1	165	1.65	61.2	22.4793	84	30.1	5	100	169	94	162	87	146	91	159	90.6667
3	1	36012052	2	57	0	1	0		1	162	1.62	71.6	27.2824	92.6	38.6	11	78	169	94	165	98	167	102	167	98
3	1	36011491	1	73	0	1	1	1		163	1.63	73.4	27.6262	95.2	28.9	18	80	167	94	155	88	152	90	158	90.6667
3	1	36071337	1	66	0	0	1			156	1.56	52.5	21.573	76	24.3	8	67	166	94	166	96	164	94	165.333	94.6667
3	2	36051037	1	59	1	1	1			160	1.6	54.4	21.25	84.8	23.3	9	75	165	94	164	94	164	91	164.333	93
3	1	36072726	2	58	0	0	1		1	149	1.49	69.1	31.1247	101	37.7	15	79	163	94	153	99	150	95	155.333	96
3	1	36072349	2	67	0	0	0		1	148.5	1.485	58.2	26.3919	92	39.9	7	71	163	94	149	87	149	88	153.667	89.6667
3	1	36022556	2	68	0	0	1	1	1	148	1.48	56	25.5661	78	25.6	7.3	70	163	94	161	91	158	89	160.667	91.3333
3	2	36062274	2	86	0	0	0		1	138	1.38	42.6	22.3693	83	38.1	8	100	162	94	170	87	151	84	161	88.3333
3	1	36072215	2	70	0	0	0		1	145	1.45	44.5	21.1653	72	29.3	5	81	161	94	157	92	156	89	158	91.6667
3	1	36012667	2	57	0	0	0		1	152	1.52	66	28.5665	90.1	39.6	12	72	160	94	138	67	146	91	148	84
3	2	36051244	1	54	1	1	1			162	1.62	69	26.2917	92.5	27	14	97	159	94	163	94	150	91	157.333	93
3	2	36084069	2	55	0	0	0		1	151	1.51	54	23.6832	85	33.7	7	70	158	94	143	93	139	80	146.667	89
3	1	36014449	2	57	0	0	0		0	160	1.6	67.7	26.4453	89.2	33.9	9	60	158	94	152	95	152	96	154	95
3	1	36071173	1	53	0	0	1			156	1.56	65.2	26.7916	95	31.8	15	96	156	94	148	87	146	86	150	89
3	1	36031262	1	61	0	0	0			155	1.55	46.4	19.3132	65	16	5	57	156	94	146	90	139	92	147	92
3	1	36034135	2	68	0	0	1	1	1	158	1.58	67.8	27.1591	92	35.7	10	78	156	94	138	86	141	84	145	88
3	2	36051167	1	70	0	1	1			156	1.56	62.9	25.8465	90	33.7	16	74	156	94	148	88	125	90	143	90.6667
3	2	36062362	2	75	0	0	1		0	154.5	1.545	61.2	25.6386	90	33.8	9	91	155	94	153	82	131	80	146.333	85.3333
3	1	36011381	1	34	0	1	0			166.2	1.662	77.2	27.9483	90.3	26.2	13	86	154	94	134	94	131	89	139.667	92.3333
2	2	36082650	2	53	0	0	0		1	151	1.51	47.2	20.7008	64	24.3	7	90	154	94	133	84	131	81	139.333	86.3333
3	2	36052272	2	56	0	0	1		1	147	1.47	63.9	29.571	89.3	33.4	12	70	154	94	151	90	150	95	151.667	93
3	2	36081138	1	60	1	1	0			162	1.62	58.4	22.2527	80	17	8	87	154	94	154	89	154	89	154	90.6667
3	2	36042090	2	49	0	0	1		0	145	1.45	60.6	28.8228	88	36.6	12	75	153	94	150	87	155	89	152.667	90
3	2	36041057	1	35	2	1	0			161	1.61	68.1	26.2721	89.7	20.7	11	117	152	94	158	89	148	93	152.667	92
3	1	36032285	2	44	0	0	1		0	157	1.57	62	25.1532	81	32.1	7	80	152	94	157	92	149	93	152.667	93
2	2	36082552	2	54	0	0	0		1	155	1.55	71	29.5525	95	13.6	13		152	94	112	79	120	80	128	84.3333
3	1	36072572	2	67	0	0	1		1	153	1.53	55.9	23.8797	87	33.6	7	85	152	94	137	92	144	94	144.333	93.3333
3	1	36031235	1	62	0	0	0			160	1.6	72.5	28.3203	82	27.4	17	69	151	94	153	95	162	97	155.333	95.3333
3	1	36071282	1	65	0	0	1			171	1.71	65	22.2291	81	18	8	57	151	94	145	94	142	89	146	92.3333
3	1	36021519	1	67	0	0	0			162.4	1.624	63	23.8874	87.3	35.1	12	89	151	94	149	85	153	84	151	87.6667
3	2	36041459	1	30	0	0	0			180.5	1.805	71.9	22.0686	88	22.7	6	66	150	94	154	94	138	88	147.333	92
3	1	36021374	1	51	0	0	1			165	1.65	78	28.6501	75	22.9	6	80	150	94	142	90	140	90	144	91.3333
3	1	36021282	1	66	0	0	1	1		169	1.69	62	21.7079	86	21.7	7	80	150	94	142	90	140	90	144	91.3333
3	2	36064068	2	43	0	1	0		0	150	1.5	51.8	23.0222	75	31.6	5	79	149	94	166	98	162	98	159	96.6667
3	2	36061546	1	57	1	1	1			171.5	1.715	65.3	22.2016	79	17.9	8	73	149	94	152	90	161	89	154	91
3	1	36031031	1	67	0	0	1	1		164	1.64	62.3	23.1633	81.5	20.9	10	81	149	94	148	87	136	89	144.333	90
3	1	36072181	2	77	0	0	0		1	145	1.45	54.7	26.0166	90	38.4	10	123	149	94	151	101	160	98	153.333	97.6667
3	1	36074053	2	57	0	0	0		1	146.5	1.465	53.9	25.1139	82	34.8	8	91	148	94	148	90	145	93	147	92.3333
3	2	36061735	1	60	0	0	0			170	1.7	63.4	21.9377	82.5	33	9	86	148	94	155	97	156	105	153	98.6667
3	1	36032041	2	65	0	0	1	1	1	154	1.54	50.4	21.2515	84	29.2	5	81	148	94	145	92	149	93	147.333	93
3	2	36081115	1	49	0	0	0			160	1.6	67	26.1719	96	29.7		79	147	94	146	93	131	97	141.333	94.6667
3	2	36052419	2	56	0	0	0		1	152	1.52	59.8	25.883	88	38.6	9	80	147	94	127	87	135	94	136.333	91.6667
3	1	36031547	1	78	1	0	0			175	1.75	47.2	15.4122	71	21.7	1	89	147	94	140	86	145	90	144	90
3	2	36062039	2	38	0	0	0		0	151	1.51	54.6	23.9463	74.5	27	5	84	146	94	132	89	140	88	139.333	90.3333
3	1	36014115	2	43	0	0	0		1	154.5	1.545	65.8	27.5657	85.7	34.8	10	89	145	94	144	88	141	86	143.333	89.3333
3	2	36082827	2	45	0	0	0		0	148	1.48	53.7	24.5161	83	29.3	7	94	144	94	140	80	138	90	140.667	88
3	2	36061020	1	46	1	0	1			155	1.55	61.5	25.5983	82	19.3	13	184	144	94	141	96	143	92	142.667	94
3	1	36071533	1	54	0	0	1	1		156	1.56	62.6	25.7232	85	22.1	14	61	144	94	138	94	140	92	140.667	93.3333
3	2	36042793	2	59	0	0	0		1	151.6	1.516	43.7	19.0144	72.1	34.1	3	81	143	94	146	87	139	92	142.667	91
3	1	36011485	1	59	0	0	1	1		169.2	1.692	75.3	26.3023	91.8	32.1	14	88	143	94	144	98	142	96	143	96
3	1	36072136	2	53	0	0	1	1	1	152	1.52	59.3	25.6666	92	33	8	75	142	94	139	94	140	94	140.333	94
3	2	36061516	1	62	0	1	0			157.2	1.572	53.9	21.8114	85.4	22.6	8		142	94	151	93	141	92	144.667	93
3	1	36022159	2	55	0	0	0		1	152	1.52	67.3	29.1292	90.7	36.2	12	83	141	94	136	91	136	89	137.667	91.3333
3	2	36045998	1	59	1	1	0			156.2	1.562	62.8	25.7394	92	29.1	14	83	141	94	145	92	148	90	144.667	92
3	2	36042750	2	68	0	0	1	1	1	149.2	1.492	48.9	21.967	73	32.9	6	82	141	94	139	86	136	88	138.667	89.3333
3	2	36041236	1	68	0	0	1			155	1.55	56.1	23.3507	80.5	28.3	11	77	139	94	122	71	115	70	125.333	78.3333
3	1	36072578	2	40	0	0	0		0	146	1.46	43.9	20.5949	72	27.1	3	81	138	94	132	89	126	87	132	90
3	2	36041310	1	53	1	1	0			167.8	1.678	95	33.7396	95	20.4	11	78	138	94	131	91	120	88	129.667	91
3	1	36012797	2	57	1	0	0		1	163.1	1.631	64.7	24.3218	83.8	35.2	7	88	138	94	142	94	134	87	138	91.6667
2	2	36061854	1	18	1	0	0			172.5	1.725	88	29.5736	99.5	32.1	13	88	136	94	140	90	130	82	135.333	88.6667
3	1	36011106	1	44	0	0	0			160	1.6	55.6	21.7187	81.9	26.2	7		135	94	134	95	138	95	135.667	94.6667
2	1	36072310	2	64	0	0	0		1	153	1.53	55.1	23.538	80	32.1	7	76	133	94	133	84	124	82	130	86.6667
2	2	36081031	1	46	0	1	0			153	1.53	84	35.8836	60			94	131	94	134	82	126	92	130.333	89.3333
3	1	36031444	1	22	1	0	0			176	1.76			80	12.4	3	92	129	94	120	90	125	95	124.667	93
3	1	36021835	1	39	0	0	1			166	1.66	76.6	27.7979	94	26.5	14	86	128	94	143	91	128	90	133	91.6667
3	1	36021707	1	44	1	0	0			160	1.6	69.9	27.3047	92	26.1	14	105	127	94	134	92	127	90	129.333	92
3	1	36011626	1	49	1	1	0			176.4	1.764	90.3	29.0195	97.9	31.2	16	77	127	94	130	89	121	90	126	91
3	2	36042773	2	62	0	0	1		1	162.2	1.622	58.2	22.1218	81.2	31	5	86	127	94	127	95	127	80	127	89.6667
2	2	36062167	2	50	0	0	0			151	1.51	50	21.9289	79	29.8	5	58	120	94	131	72	138	77	129.667	81
2	2	36084106	2	44	0	0	0		0	151	1.51	65	28.5075	87	34.4	11	85	119	94	124	87	120	80	121	87
2	2	36081625	1	50	1	0	0			165	1.65	54.6	20.0551	74	15.9	5	88	116	94	106	90	100	80	107.333	88
2	1	36072721	2	52	0	0	0		0	159	1.59	58.9	23.2981	77	3.8	6	84	132	94	136	87	129	85	132.5	88.6667
3	1	36072999	2	79	0	0	1	1	1	130	1.3	30.2	17.8698	72	18.3	1	83	218	93	188	98	190	96	198.667	95.6667
3	1	36014236	2	71	0	0	1	1	1	145	1.45	49.9	23.7337	73.6	37.3	8	81	200	93	219	88	215	95	211.333	92
3	1	36011052	1	64	2	1	0			169	1.69	66.4	23.2485	85.7	26.4	10	50	198	93	194	92	190	83	194	89.3333
3	1	36012009	2	74	0	0	0		1	151.4	1.514	45.5	19.85	68	31.1	4	72	195	93	180	94	176	91	183.667	92.6667
3	1	36072430	2	51	0	0	0		0	152	1.52	59.8	25.883	90	36.4	9	109	188	93	145	95	179	87	170.667	91.6667
3	1	36072380	2	65	0	0	1		1	152	1.52	48.9	21.1652	76	31.1	4	92	188	93	183	83	187	82	186	86
3	2	36041063	1	51	0	1	1			164.5	1.645	63.4	23.4292	80	22.3	9	65	187	93	169	99	171	100	175.667	97.3333
3	1	36072098	2	70	0	0	1		1	146	1.46	56.4	26.459	90	38.1	10	80	183	93	161	101	170	99	171.333	97.6667
3	2	36041178	1	73	1	1	1			161.3	1.613	89.6	34.4381	125.7	28.9	13	73	180	93	179	92	168	91	175.667	92
3	2	36084194	2	57	0	0	0		1	150	1.5	59.1	26.2667	82	26.9	6	76	173	93	159	91	140	80	157.333	88
3	1	36072882	2	59	0	0	1	1	1	149	1.49	56.6	25.4943	87	33.9	9	78	173	93	161	86	165	87	166.333	88.6667
3	2	36052256	2	66	0	1	1		1	150	1.5	52.3	23.2444	75	30.4	7	80	172	93	164	90	155	97	163.667	93.3333
2	1	36072786	2	77	0	0	0		1	136	1.36	40.8	22.0588	68	31.2	6	82	138	88	136	89	138	86	139.99	89.99
3	1	36012108	2	53	0	0	0		1	149	1.49	49.9	22.4765	77.1	34.9	6		170	93	167	92	173	110	170	98.3333
3	1	36011061	1	57	1	1	0			168.8	1.688	90.4	31.7266	104	29.4	21	76	170	93	167	92	173	110	170	98.3333
3	1	36031347	1	78	1	1	1	1		170.1	1.701	59.2	20.4604	80	19.6	6	69	169	93	167	73	160	84	165.333	83.3333
3	2	36041515	1	58	1	1	0			161	1.61	86.6	33.4092	89.5	25	14	67	167	93	149	94	165	96	160.333	94.3333
3	1	36022077	2	59	2	0	1		1	149.5	1.495	52.5	23.4897	82.6	34.9	7	78	167	93	173	98	162	98	167.333	96.3333
3	1	36071682	1	57	0	0	1	1		152	1.52	66	28.5665	93	28.5	18	99	166	93	153	92	155	94	158	93
3	1	36072204	1	52	0	0	1		0	151.4	1.514	62.5	27.2664	92	37.4	10	83	165	93	169	91	169	89	167.667	91
3	2	36081398	1	57	1	0	1			163	1.63	67.9	25.5561	96	74.7	13	69	165	93	157	87	140	80	154	86.6667
3	2	36061300	1	72	0	1	0			158.4	1.584	57.6	22.9568	81	22.8		68	165	93	161	84	157	77	161	84.6667
3	2	36051232	1	72	1	0	1			165	1.65	63.3	23.2507	90	25.8	11	85	165	93	167	87	166	87	166	89
3	1	36071132	1	55	0	0	0			158	1.58	53.9	21.5911	80	19.4	7	109	164	93	132	92	158	100	151.333	95
3	2	36051126	1	60	1	0	0			153	1.53	53.3	22.769	75	20.9	10	80	164	93	155	93	153	89	157.333	91.6667
3	1	36031022	1	64	1	1	1	1		155	1.55	53.1	22.102	86.2	22.6	9	81	164	93	158	91	163	95	161.667	93
3	1	36022967	2	77	0	0	0		1	155	1.55	54	22.4766	77	24.3	7.7	78	163	93	166	96	163	90	164	93
3	2	36041132	1	65	0	0	1			166	1.66	70.8	25.6931	93.3	30.4	14		161	93	144	82	132	86	145.667	87
3	2	36084075	2	59	0	1	1		1	138	1.38	45.2	23.7345	73	33.4	7	63	160	93	150	92	148	90	152.667	91.6667
3	1	36031389	1	79	0	0	1			160	1.6	49.1	19.1797	68	18.9	5	71	159	93	160	93	160	92	159.667	92.6667
3	2	36081599	1	66	1	0	0			111	1.11	75.9	61.6021	91	30.1	14	73	156	93	134	81	130	80	140	84.6667
3	1	36072570	2	53	0	0	0		0	150	1.5	55.3	24.5778	82	33.4	7	66	155	93	145	79	126	84	142	85.3333
3	1	36071148	1	56	0	0	0			163	1.63	51.7	19.4588	73	25.1	5	107	155	93	153	88	148	82	152	87.6667
3	2	36042075	2	68	0	0	1	1	1	150.3	1.503	46.6	20.6285	81	36.8	5	110	155	93	137	97	136	91	142.667	93.6667
3	2	36051032	1	62	0	0	1			168	1.68	55.4	19.6287	80	17.6	5	82	154	93	125	72	148	97	142.333	87.3333
3	2	36041506	1	67	0	0	1	1		158	1.58	63.4	25.3966	83.5	25.5	14	74	154	93	140	94	142	88	145.333	91.6667
3	2	36081107	1	49	0	1	0			164	1.64	87	32.3468	103	31	21	78	153	93	155	93	143	95	150.333	93.6667
3	2	36082905	2	53	0	0	1	1	0	150	1.5	63.5	28.2222	92	34.4	11	89	153	93	150	95	153	95	152	94.3333
3	1	36034101	2	64	0	0	1	1	1	152.6	1.526	45.4	19.4961	67.6	31.6	4	74	153	93	143	90	136	91	144	91.3333
3	1	36011086	1	75	0	1	1	1		169	1.69	86.4	30.251	104.4	36.9	23	88	153	93	153	87	154	86	153.333	88.6667
3	2	36081701	1	23	0	1	0			175	1.75	87.1	28.4408	86	24.3	11	71	152	93	140	90	135	80	142.333	87.6667
2	2	36082633	2	41	0	0	0		0	151	1.51	39.7	17.4115	58	17.6	1	129	152	66	128	60	130	63	136.667	62.6667
3	1	36031421	1	33	1	1	0			176	1.76	95.6	30.8626	99	29.4	16	86	151	93	153	92	141	102	148.333	95.6667
3	2	36081837	1	53	0	0	1			166	1.66	72.6	26.3463	89	22.3	13	70	150	93	140	84	140	70	143.333	82.3333
3	1	36012044	2	57	0	0	1	1	1	148	1.48	80	36.523	109.3	45.4	25	70	150	93	158	96	162	90	156.667	93
3	1	36072450	2	63	0	0	0		1	139	1.39	47.3	24.4811	80	36.6	9	85	150	93	161	96	149	91	153.333	93.3333
3	2	36081418	1	52	1	1	0			165	1.65	60.6	22.259	82	17.2	8	91	149	93	140	80	138	83	142.333	85.3333
3	1	36021102	1	60	1	1	1	1		161	1.61	63.2	24.3818	90.4	24.6	9	94	149	93	144	93	35	88	109.333	91.3333
3	1	36071215	1	62	1	1	0			161	1.61	57.3	22.1056	80	24.1	9	95	149	93	140	89	131	88	140	90
3	2	36081681	1	39	1	0	0			162	1.62	58.8	22.4051	74	15.5	7	80	148	93	140	80	138	78	142	83.6667
3	2	36051139	2	47	0	1	0		0	145	1.45	51	24.2568	78	18.9	11	78	148	93	144	88	144	88	145.333	89.6667
3	2	36082911	2	52	0	0	0		1	148	1.48	51.8	23.6486	77	27.9	1	86	148	93	140	90	138	91	142	91.3333
3	1	36011097	1	61	1	1	1			166	1.66	77.9	28.2697	96.7	31.3	17	68	148	93	146	91	144	89	146	91
3	1	36011554	1	62	0	0	1			177	1.77	83.6	26.6845	95.6	28.4	15	70	148	93	145	94	153	95	148.667	94
3	1	36012156	2	67	0	0	1	1	1	155.5	1.555	53.5	22.1255	72	35.3	6	83	148	93	152	74	150	80	150	82.3333
3	1	36022138	2	75	1	0	0		1	149.8	1.498	52.5	23.3957	76	32.8	7	82	148	93	151	84	153	91	150.667	89.3333
3	2	36052602	2	34	0	0	0		0	143	1.43	65.7	32.1287	80	36.3	11	75	147	93	146	90	136	88	143	90.3333
3	1	36012186	2	58	0	0	0		1	157	1.57	64	25.9645	87	35.9	9	88	147	93	141	89	132	87	140	89.6667
3	1	36033012	1	63	1	0	0			172.5	1.725	79.1	26.5827	96	26.1	15	95	147	93	144	87	140	86	143.667	88.6667
3	1	36032194	2	66	0	0	1	1	1	144.2	1.442	51.2	24.6229	83.5	36.3	8	82	147	93	153	94	158	94	152.667	93.6667
2	2	36081133	1	48	0	1	0			170	1.7	78.8	27.2664	91	24.8	14	66	146	93	135	80	130	80	137	84.3333
2	1	36074000	2	51	0	0	0		1	152	1.52	46.9	20.2995	86	28.7	4	71	146	93	130	90	127	91	134.333	89.99
3	2	36042906	2	54	0	0	1	1	1	165.5	1.655	76	27.7471	96	35.7	10	78	146	93	153	100	130	94	143	95.6667
3	2	36052157	2	60	0	0	0		1	169	1.69	64.6	22.6183	90	34.8	6	75	146	93	141	89	139	89	142	90.3333
3	2	36051155	1	71	0	0	1			153	1.53	53.5	22.8545	81	32.1	11	57	146	93	152	79	145	81	147.667	84.3333
3	1	36071766	1	87	0	1	1			158	1.58	50.4	20.1891	79	19.4	7	87	145	93	146	89	142	89	144.333	90.3333
2	1	36034104	2	55	0	0	0		1	153	1.53	52.8	22.5554	84.5	29.8	5	77	144	93	137	87	129	84	136.667	88
3	1	36011284	1	56	0	0	1	1		161.2	1.612	73.5	28.2851	91.2	30.5	17	90	144	93	148	96	138	89	143.333	92.6667
3	1	36033298	1	25	0	0	0			162	1.62	53.1	20.2332	72	18.9	6	80	142	93	136	90	145	96	141	93
3	2	36061211	1	47	1	0	0			157.5	1.575	58.4	23.5425	82.2	24.4	9	74	141	93	152	90	133	86	142	89.6667
3	2	36082877	2	44	0	0	0		0	155	1.55	73.4	30.5515	91	34.3	12	77	140	93	138	90	136	88	138	90.3333
3	1	36022397	2	52	0	0	1		1	156	1.56	69.7	28.6407	94	37.3	12	67	140	93	140	91	140	90	140	91.3333
3	1	36011089	1	57	0	1	1			157	1.57	73.5	29.8187	98	30.8	19	69	140	93	138	87	130	92	136	90.6667
3	1	36071722	1	60	1	1	1	1		160	1.6	61.6	24.0625	79	20.7	11	75	139	93	138	92	136	92	137.667	92.3333
3	2	36041380	1	64	0	1	1			156	1.56	64.3	26.4218	90.5	29.2	16	63	139	93	131	93	139	92	136.333	92.6667
3	1	36022083	2	68	0	0	1	1	1	151.4	1.514	58.9	25.6959	86.1	37.2	10	92	139	93	131	86	122	88	130.667	89
3	2	36064061	2	44	0	0	0		0	150	1.5	55.8	24.8	80	34.7	7	83	138	93	139	94	128	87	135	91.3333
3	2	36012461	2	44	0	0	0		0	150	1.5	55.8	24.8	80	34.7	7	83	138	93	139	94	128	87	135	91.3333
2	2	36081675	1	44	0	0	0			166	1.66	36	13.0643		80		59	138	93	130	80	125	75	131	82.6667
3	1	36011547	1	57	0	0	0			165.4	1.654	59	21.5666	82.9	25.4	8	88	138	93	144	92	140	91	140.667	92
2	2	36081777	1	37	2	1	0			175	1.75	68.8	22.4653	84	19	7	69	137	93	130	83	120	80	129	85.3333
3	1	36011541	1	61	1	1	0			165.8	1.658	63.8	23.2087	85.9	26.9	10	91	137	93	135	94	136	90	136	92.3333
3	2	36061745	1	47	1	1	0			159	1.59	57.3	22.6652	89	23.7	9	85	136	93	157	90	140	92	144.333	91.6667
3	2	36051138	1	58	1	1	0			162	1.62	51.5	19.6235	78	13.5	5	82	136	93	140	98	149	90	141.667	93.6667
2	1	36021074	1	59	1	1	0			167	1.67	69.8	25.0278	87.1	24.8	12	82	135	93	130	86	122	66	129	81.6667
3	2	36081463	1	63	1	0	0			165	1.65	49.3	18.1084	64	11.7	3	65	135	93	133	91	133	89	133.667	91
3	1	36011107	1	67	0	0	1	1		156.4	1.564	41.7	17.0476	62.4	30.8	2	102	135	93	126	85	132	85	131	87.6667
3	2	36081764	1	26	0	0	0			170	1.7	77.5	26.8166	94	24.5	2	85	133	93	130	90	134	89	132.333	90.6667
3	2	36081763	1	32	0	0	0			170	1.7	77.5	26.8166	94	24.5	2	85	133	93	130	90	134	89	132.333	90.6667
3	2	36081759	1	42	0	0	0			170	1.7	77.5	26.8166	94	24.5	2	85	133	93	130	90	134	89	132.333	90.6667
3	2	36082340	2	47	0	0	1		0	146	1.46	44.9	21.064	71	28	4	78	133	93	127	94	127	90	129	92.3333
2	1	36033132	1	61	1	1	0			158	1.58	47.4	18.9873	68.1	12	5	96	132	93	128	84	130	84	130	87
3	2	36052454	2	42	0	0	0		0	138	1.38	50.4	26.465	89	28.2	5	95	131	93	136	92	130	91	132.333	92
3	2	36081613	1	46	0	0	0		0	163	1.63	79.1	29.7715	99	30.1	17	80	130	93	125	90	120	90	125	91
2	1	36033443	1	48	1	0	0			165	1.65	64.6	23.7282	89	22.2	10	89	130	93	128	79	125	79	127.667	83.6667
3	2	36082480	2	54	0	0	1		0	150	1.5	67.7	30.0889	90	39	13	106	130	93	130	80	130	86	130	86.5
3	1	36014159	2	60	0	0	0		1	154.8	1.548	67.5	28.1684	96.2	38.3	11	71	130	93	140	91	138	92	136	92
3	2	36082023	2	49	0	0	1		1	146.3	1.463	47.8	22.3326	67	24.7	5	77	129	93	193	115	193	122	171.667	110
2	1	36032172	2	51	0	0	0		0	156.5	1.565	71.9	29.3562	96.8	38.6	12	86	127	93	121	86	128	89	125.333	89.3333
2	2	36051862	1	16	0	0	0			163	1.63	50	18.8189	70	22.4	4.1	89	125	93	110	72	115	82	116.667	82.3333
3	1	36012475	2	48	0	0	0		0	163.6	1.636	59.1	22.0811	74.2	31	5	83	121	93	129	89	124	92	124.667	91.3333
2	1	36011426	1	69	0	0	0			168.2	1.682	67.1	23.7176	85	25.9	11	92	121	93	128	84	134	86	127.667	87.6667
3	2	36081126	2	31	1	1	0		0	172	1.72	60.3	20.3826	75	14.2	4	76	120	93	120	88	120	90	120	90.3333
3	1	36033429	1	23	0	0	0			165	1.65	64.3	23.618	76	12.6	7	66	119	93	118	90	110	92	115.667	91.6667
2	1	36074060	2	44	0	0	0		0	152	1.52	50	21.6413	67	29.2	4	79	116	93	108	82	119	80	114.333	85
3	1	36034451	2	79	0	0	1		1	135	1.35	42.3	23.2099	79	36.3	8	89	210	92	214	98	207	86	210.333	92
3	2	36042673	2	53	0	0	1	1	0	151	1.51	56.2	24.648	83.5	31	7	83	209	92	106	86	106	60	105	59.3333
3	1	36072418	2	77	0	0	1		1	152	1.52	67.2	29.0859	103	41.6	15	67	202	92	190	83	198	81	196.667	85.3333
3	1	36011449	1	71	0	1	1	1		167.2	1.672	68.5	24.5029	77	20.3	11		195	92	203	94	196	95	198	93.6667
3	1	36033026	1	86	0	0	1			170.1	1.701	63.8	22.0502	86.1			76	185	92	190	89	171	84	182	88.3333
3	2	36041262	1	57	1	1	1			162	1.62	74.7	28.4636	94	41.9	19	68	180	92	167	91	178	101	175	94.6667
3	2	36081544	1	43	0	1	0			173	1.73	58.8	19.6465	78	14.9		102	179	92	170	80	168	81	172.333	84.3333
3	1	36022119	2	68	0	0	1		1	147.8	1.478	50.3	23.026	77.9	36.1	7	81	178	92	177	82	176	87	177	87
3	2	36051288	1	73	1	0	1			162	1.62	46.8	17.8326	90	18.2	3	77	178	92	166	110	170	98	171.333	100
3	1	36012140	2	77	0	0	0		1	147	1.47	46.3	21.4263	69	35.7	6	90	177	92	184	80	170	83	177	85
3	1	36031273	2	83	0	0	1		1	148	1.48	37.3	17.0289	81				175	92	172	93	177	85	174.667	90
3	2	36041006	1	52	1	1	1	1		162.8	1.628	64.9	24.487	88.3	25.7	11	64	174	92	160	95	165	92	166.333	93
3	2	36062254	2	66	0	0	0		1	153	1.53	41.4	17.6855	70.5	35.5	5	75	174	92	163	100	172	89	169.667	93.6667
3	1	36072132	2	69	0	0	0		1	155	1.55	57.4	23.8918	89	33.2	7	100	174	92	170	97	168	93	170.667	94
3	2	36082429	2	58	0	0	1		1	153	1.53	52.7	22.5127	80	34	6	80	171	92	154	66	155	92	160	83.3333
3	2	36052303	2	72	0	1	1		1	156	1.56	59.7	24.5316	77	31.9	8	80	171	92	171	86	160	87	167.333	88.3333
3	2	36051191	1	68	1	1	1	1		156	1.56	57.6	23.6686	81	27.8	12	87	169	92	161	87	160	88	163.333	89
3	1	36074006	2	80	0	0	1	1	1	151	1.51	47.1	20.657	80	25.6	2	79	169	92	165	90	161	90	165	90.6667
3	2	36082934	2	54	0	0	1		1	156	1.56	53.7	22.0661	74	27	5	95	168	92	166	90	164	88	166	90
3	2	36041667	1	49	1	0	1			161.3	1.613	63.5	24.4065	79	19.8	10	73	165	92	155	87	148	91	156	90
3	2	36062280	2	65	0	0	0		1	140	1.4	41.3	21.0714	79	24.9	4	76	165	92	169	105	158	87	164	94.6667
3	1	36071072	1	59	1	0	1	1		156	1.56	58.7	24.1206	84	20.8	11	69	163	92	140	93	143	87	148.667	90.6667
3	1	36072199	2	52	0	0	1		1	156	1.56	64.6	26.545	81	33		69	162	92	137	95	138	96	145.667	94.3333
3	1	36011559	1	62	0	0	1	1		166	1.66	60.4	21.919	73.9	16.5	8	80	162	92	162	87	158	83	160.667	87.3333
3	1	36072568	2	47	0	0	0		0	145	1.45	56.6	26.9203	89	31.1	10	90	161	92	165	98	160	96	162	95.3333
3	1	32072568	2	47	0	0	0		0	145	1.45	56.6	26.9203	89	37.1	10	90	161	92	168	78	160	96	163	88.6667
3	2	36041541	1	62	0	0	0			174	1.74	70.1	23.1537	85.2	26.3	9	80	161	92	156	83	140	86	152.333	87
3	1	36031026	1	78	0	1	1			168	1.68	78.2	27.7069	98	30.9	19	77	160	92	148	84	147	79	151.667	85
3	2	36054089	2	42	0	1	0		0	152	1.52	57	24.6711	89	30.9	7	83	159	92	150	90	143	94	150.667	92
3	1	36071507	1	49	0	0	1			166	1.66	70.9	25.7294	92	22.7	12	79	159	92	149	90	148	95	152	92.3333
3	2	36061642	1	56	0	1	0			160	1.6	53.2	20.7812	76	14.3	6	72	159	92	157	91	144	69	153.333	84
3	2	36061286	1	61	1	0	1			171	1.71	59.6	20.3823	76.2	21.3	6	87	159	92	145	90	139	101	147.667	94.3333
3	1	36011404	1	61	0	1	0			166.8	1.668	68	24.4409	83	24.4	11	70	159	92	155	91	154	81	156	88
3	1	36033065	1	73	1	0	1			164.2	1.642	59	21.8829	79	21.5	9	70	157	92	166	93	155	87	159.333	90.6667
3	2	36082219	2	90	0	0	1		1	145	1.45	50.8	24.1617	82	33.9	7	70	157	92	171	97	166	91	164.667	93.3333
3	1	36032047	2	70	0	0	1		1	149.5	1.495	51.5	23.0422	79.4	32	6	74	156	92	161	95	163	93	160	93.3333
3	1	36074994	2	73	0	0	0		1	144	1.44	55.2	26.6204	98	39	12	86	156	92	149	85	156	87	153.667	88
3	2	36041374	1	73	1	1	0			158	1.58	45.6	18.2663	73	30.6	4		156	92	153	94	146	89	151.667	91.6667
3	2	36042115	2	79	0	1	1	1	1	156.5	1.565	48.6	19.843	80	34.5	4		156	92	150	90	154	90	153.333	90.6667
3	2	36062373	2	47	0	1	0		0	150.4	1.504	61.2	27.0555	89.1	35.4	10	97	155	92	142	87	131	87	142.667	88.6667
3	2	36062980	2	47	0	0	0		0	168.4	1.684	86.9	30.6433	99	39.1	14		155	92	135	89	139	89	143	90
3	2	36081184	1	63	1	1	0			157	1.57	42.4	17.2015	69	13.7	2	85	155	92	153	71	150	70	152.667	77.6667
3	1	36072796	2	65	0	0	1		1	123.4	1.234	42.9	28.1726	90	42.2	14	78	155	92	151	92	150	90	152	91.3333
3	1	36011622	1	37	0	0	0			170.2	1.702	95.8	33.0709	112.6	37.5	20	87	154	92	150	94	150	95	151.333	93.6667
2	2	36061249	1	53	0	0	0			158	1.58	63.5	25.4366	85.2	18.5	12	75	154	92	129	82	124	80	135.667	84.6667
3	1	36011655	1	58	1		0			174.4	1.744	79.2	26.0395	91.4	25.4	13	82	154	92	155	89	153	87	154	89.3333
3	1	36072575	2	53	0	0	1		0	161	1.61	62.1	23.9574	94	30.1	6	83	153	92	146	92	150	90	149.667	91.3333
3	2	36081158	1	65	1	1	1			163	1.63	67.8	25.5185	97	22.1	13	70	153	92	168	96	160	90	160.333	92.6667
3	1	36033327	1	41	0	0	1			167	1.67	73	26.1752	89	21.9	11	65	152	92	149	90	140	89	147	90.3333
3	1	36076991	2	51	0	0	0		1	157	1.57	73.5	29.8187	100	39.1	16	43	152	92	148	82	150	83	150	85.6667
3	1	36032076	2	52	0	0	1	1	0	152	1.52	63.8	27.6143	89	34.9	10		152	92	138	88	133	84	141	88
3	1	36031179	1	34	0	1	1			180	1.8	107.6	33.2099	109	29.5	19	102	151	92	145	92	155	96	150.333	93.3333
3	1	36072168	2	56	0	0	0		1	147	1.47	69.4	32.1162	96	39	17	100	151	92	143	86	132	88	142	88.6667
3	2	36042066	2	61	0	0	1		1	160.6	1.606	85.4	33.1106	104	39	18	84	151	92	139	89	130	85	140	88.6667
3	2	36062338	2	53	0	0	0		0	163.2	1.632	61	22.9028	84.2	27.4	5	72	150	92	165	91	155	88	156.667	90.3333
3	1	36012862	2	56	0	1	0		1	155.5	1.555	60.4	24.9791	85.2	38	8	94	150	92	135	95	140	90	141.667	92.3333
3	2	36042209	2	59	0	0	0		0	150	1.5	67.7	30.0889	94.6	39.6	14	85	150	92	148	80	162	82	153.333	84.6667
2	2	36052582	2	60	0	0	0		1	164	1.64	63.7	23.6838	81	31.3	6	86	150	92	137	91	123	76	136.667	86.3333
3	1	36011455	2	64	0	1	0		1	169	1.69	67.6	23.6686	83.6	24.1	2	75	150	92	150	88	147	86	149	88.6667
3	1	36022407	2	71	0	0	1	1	0	150	1.5	43	19.1111	75	11.9	6	80	150	92	150	94	150	90	150	92
3	2	36061565	1	79	1	1	1	1		167.2	1.672	77	27.5434	88	17	1.8	78	150	92	160	80	158	84	156	85.3333
3	2	36081423	1	60	1	0	0			155	1.55	40	16.6493	70	15.7	5	70	149	92	147	90	145	87	147	89.6667
3	1	36071444	1	82	0	0	0			149	1.49	45.1	20.3144	82	27.8	2	108	149	92	138	90	135	93	140.667	91.6667
3	2	36042232	2	48	0	0	0		0	158.2	1.582	62.6	25.0127	84.1	32.1	7	85	148	92	138	90	124	88	136.667	90
3	1	36031233	1	65	1	1	1	1		160	1.6	50.1	19.5703	64	18.8	5	112	147	92	150	89	136	90	144.333	90.3333
3	2	36051537	1	41	0	0	1			172	1.72	81.3	27.4811	88	24	9	78	146	92	153	93	148	90	149	91.6667
3	1	36011393	1	45	0	0	0			163.2	1.632	55.3	20.7627	80.3	20.7	6	68	146	92	142	97	145	96	144.333	95
3	2	36081601	1	49	0	0	1			167	1.67	70.7	25.3505	90	30.8	12	71	146	92	144	90	139	86	143	89.3333
2	1	36032108	2	56					1									146	92	122	89	111	75	126.333	85.3333
3	2	36061196	1	59	1	1	0			157.2	1.572	55.3	22.3779	74.5	16.9	9	66	146	92	151	93	142	92	146.333	92.3333
3	2	36062565	2	39	0	0	1		0	154	1.54	60.6	25.5524	86	30.4	7	77	145	92	130	84	129	88	134.667	88
3	1	36011247	1	49	1	1	0			166	1.66	79.9	28.9955	90	26.8	17	85	145	92	149	94	149	87	147.667	91
3	1	36034180	2	74	0	0	1		1	157	1.57	49.4	20.0414	80.8	32.2	4	83	145	92	160	93	140	88	148.333	91
2	1	36032400	2	44	0	0	0		0	150	1.5	54.8	24.3556	74	28.5	6	75	144	92	139	86	131	83	138	87
3	1	36072077	2	44	0	0	0		0	149	1.49	55.1	24.8187	77	29.6	6	67	144	92	151	90	157	99	150.667	93.6667
2	2	36061661	1	44	0	0	0			162.8	1.628	65.8	24.8266	87	22.9	11	76	144	92	137	75	136	74	139	80.3333
3	2	36041500	1	52	0	0	0			166	1.66	82.8	30.0479	98	31.2	19	89	144	92	140	91	140	87	141.333	90
2	2	36041021	1	53	1	1	0			160	1.6	46.2	18.0469	69.2	11.4	3	77	144	92	127	84	129	77	133.333	84.3333
3	1	36011150	1	56	2	1	0			158.2	1.582	71.4	28.5289	90.8	25.9	7	84	144	92	135	91	144	92	141	91.6667
2	1	36031198	1	71	0	1	0			162	1.62	51.9	19.7759	74	18.1	7	76	144	92	130	86	135	85	136.333	87.6667
2	1	36033349	1	33	0	0	0			165	1.65	65.6	24.0955	87	22.5	9	86	143	92	132	79	130	72	135	81
2	1	36072461	2	46	0	0	0		0	147	1.47	57.8	26.7481	91	31.5	9	79	143	92	127	85	132	88	134	88.3333
2	1	36072699	2	47	0	0	0		0	155	1.55	60.1	25.0156	82	34.6	9	78	143	92	135	90	138	80	138.667	87.3333
3	1	36011317	1	51	1	1	0			169.2	1.692	74.2	25.9181	86	29	13	78	143	92	137	91	141	92	140.333	91.6667
3	1	36071574	1	67	1	0	1	1		155	1.55	54.9	22.8512	81	16.8	9	90	143	92	131	90	132	92	135.333	91.3333
3	1	36021467	1	80	0	0	0			158	1.58	81	32.4467	78	21.3	8.2	65	143	92	138	83	141	83	140.667	86
3	2	36081064	1	39	0	0	1	1		166	1.66	77.3	28.052	90	22.9	14	88	142	92	143	87	131	93	138.667	90.6667
3	2	36061357	1	44	0	0	0			160	1.6	63.4	24.7656	90	22.6	11	73	142	92	137	99	133	90	137.333	93.6667
3	1	36022005	2	57	0	0	1	1	0	164	1.64	65.9	24.5018	81.5	32.3	8	72	142	92	130	71	139	84	137	82.3333
3	1	36011423	1	57	0	0	0			173.4	1.734	66.3	22.0503	86.4	26.1	8	83	142	92	152	93	198	85	164	90
3	2	36061610	1	77	0	0	1			172	1.72	55	18.5911	70	22	7	91	142	92	132	89	144	96	139.333	92.3333
3	1	36012458	2	55	0	0	0		0	160.8	1.608	68.4	26.4536	85.4	38.2	9	84	141	92	128	90	129	90	132.667	90.6667
3	1	36071366	1	56	0	0	1			161	1.61	68.1	26.2721	94	26.5	14	62	141	92	135	88	129	90	135	90
2	1	36032177	2	59	0	0	0		1	146	1.46	54.4	25.5207	89.5	37.6	9	94	141	92	134	92	122	85	132.333	89.6667
2	1	36033205	1	61	0	0	0			165.8	1.658	59.2	21.5354	74.5	21.3	8	67	141	92	129	81	136	92	135.333	88.3333
2	2	36051265	1	67	1	0	0			165	1.65	44.8	16.4555	71	9.9	1	79	141	92	136	89	129	77	135.333	86
3	1	36031062	1	52	1	0	1			163	1.63	73.2	27.5509	93.5	26.2	15	81	140	92	137	90	132	90	136.333	90.6667
2	1	36021011	1	58	1	0	0			158	1.58	48	19.2277	69.3	14.7	2	89	140	92	138	88	130	84	136	88
3	2	36051218	1	58	1	1	1	1		165	1.65	68	24.977	91	29.3	13	82	140	92	132	84	131	88	134.333	88
2	2	36051767	1	65	1	0	0			160	1.6	63	24.6094	83	30	5	90	140	92	134	87	128	82	134	87
3	1	36014430	2	66	0	0	0		1	150	1.5	51.5	22.8889	72.5	31	6	106	140	92	140	92	135	90	138.333	91.3333
3	1	36022400	2	68	0	0	0		1	147.2	1.472	56	25.8448	83	24.1	8.3	72	140	92	140	96	136	89	138.667	92.3333
3	1	36072409	2	80	0	0	1		1	149	1.49	56.2	25.3142	102	40.5	10	91	140	92	125	84	122	80	129	85.3333
2	1	36077994	2	38	0	1	0		0	170	1.7	70.4	24.3599	94	20.9	9	80	139	92	139	89	130	85	136	88.6667
2	2	36061134	1	47	0	1	0			164	1.64	59.9	22.271	80	12.4	7	81	139	92	130	90	122	85	130.333	89
2	1	36031171	1	52	1	1	0			165	1.65	60.9	22.3691	84	20	8	93	139	92	127	84	130	80	135.333	85.3333
3	1	36071047	1	53	0	1	0			157	1.57	50.7	20.5688	75	20.6	6	78	139	92	141	91	149	92	143	91.6667
3	2	36052370	2	55	0	1	0		1	146	1.46	53	24.864	73	34.5	8	72	139	92	142	88	143	92	141.333	90.6667
3	2	36042330	2	90	0	1	1		1	138	1.38	38.6	20.2689	83	35.3	5	80	139	92	145	84	100	79	128	85
2	2	36051302	1	46	1	0	0			160	1.6	51.9	20.2734	74	22.1	3	69	138	92	131	84	126	83	131.667	86.3333
3	2	36061725	1	55	0	0	1			174	1.74	77.2	25.4987	95	26.4	12	98	138	92	137	88	130	90	135	90
3	2	36041128	1	60	1	1	0			160	1.6	50	19.5312	68.7	11.9	5	95	138	92	147	85	146	71	143.667	82.6667
3	2	36062714	2	58	0	0	1		0	165	1.65	63.5	23.3242	85	28.2	5	88	137	92	132	86	134	80	134.333	86
3	1	36071091	2	48	1	0	0		0	163	1.63	54.1	20.3621	73	16	6	75	136	92	140	93	123	87	133	90.6667
2	1	36034350	2	52	0	0	0		1	147.5	1.475	57.6	26.4752	89	34.6	9	95	136	92	138	90	136	87	136.667	89.6667
2	1	36014378	2	52	0	0	0		1	158	1.58	59.8	23.9545	77	35.5	7	97	136	92	142	88	141	88	139.667	89.3333
2	2	36081494	1	54	1	1	0			166	1.66	81.3	29.5036	107	32.7	21	81	136	92	130	87	130	80	132	86.3333
3	2	36082010	2	65	0	1	0		1	150	1.5	50.3	22.3556	78	31.3	6	63	136	92	142	83	148	87	142	87.3333
2	2	36061253	1	87	1	0	0			156	1.56	71.3	29.2982	99	35.3	11	86	135	92	123	85	130	82	129.333	86.3333
2	2	36084152	2	36	0	0	0		0	157	1.57	51.6	20.9339	74	31.6	5	77	134	92	130	95	120	80	128	89
2	1	36033288	1	42	0	0	0			162	1.62	62.2	23.7007	73	22.2	8	65	134	92	137	87	130	78	133.667	85.6667
3	2	36081529	1	43	0	1	1			154	1.54	56.8	23.9501	75	22.6	10	82	134	92	132	90	130	90	132	90.6667
3	2	36051261	1	45	0	0	0			166	1.66	49.8	18.0723	75	12.3	3	61	134	92	144	95	151	96	143	94.3333
2	1	36031308	1	52	1	1	0			171	1.71	71.9	24.5888	91	19.7	11	75	134	92	123	85	127	89	128	88.6667
2	2	36042451	2	43	0	0	0		0	158	1.58	72.9	29.2021	87	34.4	10	63	133	92	132	88	136	86	139.99	89.99
3	1	36031538	1	24	0	0	0			165	1.65	69.7	25.6015	82	18.7	10	92	132	92	130	90	130	88	130.667	90
2	1	36034133	2	42	0	1	0		0	154	1.54	72	30.3593	83.2	34.8	10	79	132	92	119	88	123	88	124.667	89.3333
2	1	36072540	2	49	0	0	0		1	152	1.52	60.6	26.2292	90	39.5	9	64	132	92	127	87	128	85	129	88
3	1	36071651	1	40	2	0	0			158	1.58	50.4	20.1891	64	13.8	5	95	131	92	130	96	130	92	130.333	93.3333
2	1	36014567	2	58	0	1	0		1	158.6	1.586	61.7	24.5289	82.4	33	7	80	131	92	127	84	127	84	128.333	86.6667
3	2	36041461	1	32	0	0	0			165	1.65	69.7	25.6015	89	23.7	10	97	130	92	133	90	128	89	130.333	90.3333
3	2	36041333	1	48	1	1	0			155.1	1.551	64.8	26.9371	92.5	27.1	14.4		130	92	125	92	127	89	127.333	91
3	1	36023994	1	61	0	1	1	1		168	1.68	68	24.093	85	24	3	76	130	92	140	92	130	88	133.333	90.6667
2	1	36022411	2	62	0	0	0		1	158	1.58	81	32.4467	70	20.1	9	76	130	92	136	90	130	80	132	87.3333
3	1	36021026	1	63	1	1	0			151.3	1.513	50	21.842	75.5	21.3	8	103	127	92	139	91	140	87	135.333	90
3	2	36081541	1	51	1	1	0			160	1.6	60.2	23.5156	87	22.1	9	100	125	92	123	90	121	90	123	90.6667
2	1	36014561	2	46	0	0	0		0	152.6	1.526	53.8	23.1033	72.9	31.5	6	77	124	92	134	83	127	77	128.333	84
2	1	36032466	2	20	0	0	0		0	155	1.55	43	17.898	67	16.9	1	90	121	92	120	80	110	70	117	80.6667
2	2	36084072	2	50	0	0	0		0	148	1.48	54.8	25.0183	87	35	10	83	121	92	115	80	110	75	115.333	82.3333
3	1	36032410	2	84	0	0	1	1	1	157	1.57	49	19.8791	70	20.6	5	73	108	92	106	76	112	78	108.667	82
2	1	36072010	2	58	0	0	0		1	148	1.48	58.7	26.7988	87	36	12	65	106	92	138	87	146	88	130	89
1	2	36062400	2	52	0	0	0		0	158.2	1.582	53.8	21.4966	78.2	23.7	4	57	103	92	106	54	110	51	106.333	65.6667
3	1	36031009	1	67		1	1	1		157	1.57	57.5	23.3275	77	20.8	18	102	170	91	162	93	173	94	180.333	92.6667
3	2	36062670	2	92	0	0	1		1	139	1.39	41.7	21.5827	76	32.2	6		180	91	179	73	170	70	184	78
3	2	36052604	2	70	0	0	1		1	147	1.47	47	21.7502	81	34.5	6	69	198	91	184	90	208	89	196.667	90
3	2	36051257	1	71	0	0	1			157	1.57	67.8	27.5062	90.7	26.4	18	59	196	91	181	91	166	90	181	90.6667
3	2	36062492	2	73	0	0	1		1	161.4	1.614	66.9	25.6814	85.3	32.6	7	79	195	91	185	99	187	69	189	86.3333
3	1	36072783	2	77	0	0	1	1	1	136	1.36	39.1	21.1397	72	41.3	6	74	192	91	196	87	190	85	192.667	87.6667
3	2	36054081	2	60	0	0	0		1	146	1.46	50.8	23.8319	81.3	32.7	7	63	183	91	170	91	169	87	174	89.6667
3	1	36071393	1	61	1	1	0			152	1.52	51.4	22.2472	85	27.7	9	82	181	91	158	98	175	95	171.333	94.6667
3	1	36072886	2	77	0	0	1		1	155	1.55	57.1	23.7669	85	31.4	8	97	180	91	169	93	170	92	173	92
3	1	36074035	2	71	0	0	0		1	145	1.45	39.4	18.7396	78	34.6	3	79	175	91	172	98	172	100	173	96.3333
3	2	36082450	2	62	0	0	0		1	152	1.52	65.7	28.4366	93	36.5	11	98	173	91	147	82	169	86	163	86.3333
3	2	36061270	1	66	1	1	1			156.4	1.564	50.2	20.5225	80.6	27.7	7	67	173	91	169	101	163	92	168.333	94.6667
3	1	36021122	1	60	1	1	1			162	1.62	67.3	25.644	89.7	22.7	13	67	171	91	164	89	158	88	164.333	89.3333
3	1	36072269	2	59	0	0	0		1	150	1.5	56.9	25.2889	88	38	9	61	170	91	169	96	179	98	172.667	95
3	1	36072731	2	75	0	0	1	1	1	146	1.46	45.3	21.2516	84	34.6	6	76	170	91	159	92	164	90	164.333	91
3	1	36032137	2	52	0	0	0		1	153	1.53	51.6	22.0428	75	27.9	5	80	169	91	181	81	152	78	167.333	83.3333
3	2	36082939	2	61	0	0	1		1	156	1.56	64.9	26.6683	93	34.5	9	67	168	91	166	90	164	88	166	89.6667
3	1	36022194	2	64	0	0	0		1	149	1.49	57.2	25.7646	89.7	37.1	10	77	168	91	146	85	135	81	149.667	85.6667
3	1	36014560	2	86	0	0	1	1	1	138.6	1.386	44.1	22.9568	68.5	36.4	8	72	168	91	168	89	162	94	166	91.3333
3	2	36081379	1	56	1	1	1	1		161	1.61	56.7	21.8742	78	20.7	8	70	165	91	150	90	148	80	154.333	87
3	1	36034012	2	57	0	0	0		0	159	1.59	57.8	22.863	73.6	27.9	5	74	165	91	166	87	177	95	169.333	91
3	1	36011558	1	62	0	0	1	1		161.8	1.618	72.8	27.8083	94.5	29.6	7	79	165	91	158	93	161	94	161.333	92.6667
3	1	36072264	2	46	0	0	0		1	150.5	1.505	48.7	21.5009	68	29.6	5	76	161	91	146	93	144	90	150.333	91.3333
3	2	36082990	2	55	0	0	1		1	157	1.57	70.3	28.5204	89	34.8	11	83	161	91	159	92	150	90	156.667	91
3	2	36081635	1	63	0	0	0			165	1.65	67.8	24.9036	86	23.9	12	88	160	91	142	93	143	96	148.333	93.3333
3	2	36082634	2	76	0	0	1		1	145	1.45	45.1	21.4507	79	32.5	6	64	160	91	158	89	140	80	152.667	86.6667
3	2	36081580	1	51	1	1	0			165	1.65	76.7	28.1726	97	75.7	16.2	103	159	91	148	91	146	90	151	90.6667
3	2	36062928	2	52	0	0	0		0	158	1.58	68.2	27.3193	89	32.7	9	82	159	91	155	88	159	88	157.667	89
3	1	36031070	1	59	1	0	1	1		152	1.52	63.8	27.6143	89.5	24.9	16	68	159	91	169	86	164	86	164	87.6667
3	2	36061400	1	73	0	1	1			161	1.61	48.6	18.7493	75	73.8	4	63	159	91	162	91	152	89	157.667	90.3333
3	1	36033346	1	74	0	0	1	1		150	1.5	59.8	26.5778	83	23.5	16	78	159	91	156	91	155	89	156.667	90.3333
3	2	36062491	2	51	0	1	1		0	153.7	1.537	59.4	25.1443	85	25.1	7	71	158	91	151	87	136	87	148.333	88.3333
3	1	36071638	1	68	0	1	0			155	1.55	58.4	24.308	84	35.1	8	74	158	91	156	88	157	93	157	90.6667
3	2	36054191	2	88	0	0	0		1	145	1.45	60.4	28.7277	99	45.7	13	90	157	91	166	84	146	79	156.333	84.6667
3	2	36061255	1	49	0	1	0			173.5	1.735	85.8	28.5029	99	28.8	16	65	156	91	148	86	136	81	146.667	86
3	1	36012861	2	65	0	0	0		1	149.8	1.498	57	25.401	82.5	36.8	10	86	156	91	145	96	157	93	152.667	93.3333
3	2	36084083	2	44	0	0	0		0	151	1.51	45.8	20.0868	71	24.2	3	79	155	91	151	95	145	80	150.333	88.6667
3	2	36054166	2	55	0	0	1		1	154	1.54	57.3	24.1609	79.1	57.3	7	80	155	91	147	91	142	89	148	90.3333
3	1	36021037	1	58	0	0	0			162.6	1.626	72.9	27.5732	95.2	27.7	16	71	155	91	159	90	145	88	153	89.6667
3	1	36034004	2	80	0	0	0		1	153.7	1.537	50	21.1652	78	33.2	5	83	155	91	155	87	142	80	150.667	86
3	2	36081619	1	43	0	0	0			154	1.54	60.3	25.4259	79	21.4	11	85	154	91	137	81	129	80	140	84
3	1	36071116	1	63	0	0	1	1		158	1.58	60.7	24.315	89	24.8	12	78	154	91	159	97	149	92	154	93.3333
3	2	36061022	1	47	2	1	0			179	1.79	88.8	27.7145	99.1	24.1	13	73	152	91	151	101	159	96	154	96
3	1	36011083	1	55	1	1	0			163	1.63	77.3	29.0941	106	30.1	18		152	91	146	87	149	96	149	91.3333
3	2	36051079	1	70	0	1	1	1		157.5	1.575	65.9	26.5659	93.8	35	10	62	152	91	155	90	160	89	155.667	90
3	2	36042374	2	52	0	0	1	1	1	161	1.61	64.5	24.8833	90	33	7	75	151	91	145	83	147	84	147.667	86
3	1	36014299	2	52	0	0	0		1	164.8	1.648	74.3	27.3574	89.4	37.1	10	93	151	91	148	85	152	82	150.333	86
3	2	36081554	1	61	0	0	1			175	1.75	61.6	20.1143	78	18.2	5	79	151	91	145	83	140	80	145.333	84.6667
3	1	36071325	1	74	0	1	1	1		163	1.63	57.5	21.6418	76	22.3	9	80	151	91	150	88	42	89	114.333	89.3333
3	1	36072938	2	43	0	0	1		0	155	1.55	55.3	23.0177	75	29.9	5	64	150	91	142	95	145	95	145.667	93.6667
3	1	36024048	2	50	0	0	0		1	154	1.54	58.2	24.5404	83	33.7	9	70	150	91	138	88	146	86	144.667	88.3333
2	1	36031088	1	61	0	0	0			162.8	1.628	83	31.3162	103.8	29.2	22	95	150	91	114	86	139	86	134.333	87.6667
3	1	36012674	2	50	1	1	0		0	165.2	1.652	82.6	30.2663	93.3	35	9	72	149	91	150	90	151	91	150	90.6667
3	2	36084056	2	55	0	0	0		1	150	1.5	62.4	27.7333	87	36.1	11	87	149	91	140	85	135	75	141.333	83.6667
3	2	36082857	2	62	0	0	1	1	1	150	1.5	54.4	24.1778	80	32	8	72	149	91	145	91	138	90	144	90.6667
3	1	36034006	2	51	0	0	1	1	1	158.6	1.586	79.3	31.5259	93	39	15	88	148	91	135	99	144	100	142.333	96.6667
3	1	36031019	1	53	0	1	1	1		171	1.71	86.6	29.616	104.5	30.8	18	71	148	91	141	90	142	91	143.667	90.6667
3	1	36011212	1	58	0	1	1	1		175.2	1.752	74.2	24.1733	87.6	23.9	10	75	148	91	132	92	131	91	137	91.3333
3	2	36081594	1	44	1	1	0			175	1.75	85	27.7551	99	26.8	14	73	147	91	135	102	132	98	138	97
3	2	36062279	2	46	0	0	0		0	156	1.56	55.5	22.8057	76	28.1	5	84	147	91	147	91	142	85	145.333	89
3	1	36072858	2	51	0	0	1		1	150	1.5	53.2	23.6444	79	34.9	17	70	147	91	152	93	150	92	149.667	92
2	1	36021318	1	54	1	1	0			161.6	1.616	83.8	32.0894	102	29.2	19	100	147	91	140	84	130	80	139	85
2	2	36061292	1	69	0	0	0			160	1.6	59.5	23.2422	87	20.7	11	67	147	91	145	89	127	85	139.667	88.3333
3	2	36061728	1	42	0	1	0			170.2	1.702	76.5	26.4084	91	25.3	12	96	146	91	138	91	129	90	137.667	90.6667
3	1	36031210	1	43	1	1	0			172	1.72	77.4	26.1628	86	23	12	82	146	91	146	103	137	93	143	95.6667
3	2	36041552	1	46	1	0	1	1		156	1.56	58	23.833	81.1	21.5	10	88	146	91	139	89	136	88	140.333	89.3333
3	2	36061299	1	64	0	0	0			174	1.74	61.2	20.214	83	20.3	6	71	146	91	142	83	136	80	141.333	84.6667
3	1	36031182	1	31	1	1	0			172.5	1.725	77.5	26.0449	92	24.2	10	109	145	91	138	86	142	89	141.667	88.6667
2	2	36061212	1	38	1	1	0			166.4	1.664	46.5	16.7937	65.8	17.4	4	74	145	91	126	84	132	80	134.333	85
3	1	36072661	2	42	0	0	0		0	150	1.5	56.5	25.1111	81	30.6	7	77	145	91	140	86	142	88	142.333	88.3333
2	2	36084147	2	50	0	0	0		1	150	1.5	57.8	25.6889	82	32.7	8	77	145	91	136	80	130	75	137	82
3	2	36045992	1	74	0	0	0			159	1.59	57.3	22.6652	78.7	22.1	10	65	145	91	150	89	141	92	145.333	90.6667
2	1	36071193	1	62	0	0	0			168	1.68	90.2	31.9586	108	32.9	23	74	144	91	133	74	131	73	136	79.3333
3	1	36011185	1	63	1	0	0			164.6	1.646	75.2	27.7561	97.9	30	17	94	144	91	144	85	142	92	143.333	89.3333
3	1	36011692	1	22	0	0	0			174.4	1.744	60.5	19.8913	71.5	13.4	3	100	143	91	140	90	146	90	143	90.3333
2	2	36081740	1	43	1	1	0			169	1.69	72.2	25.2792	92	21.9	11	104	143	91	127	90	128	59	132.667	80
2	1	36033245	1	45	1	0	0			146.5	1.465	62	28.8879	90.5	27.9	16	69	143	91	134	84	139	84	138.667	86.3333
3	2	36082977	2	57	0	0	0		1	149	1.49	55.4	24.9538	84	31.8	8	96	143	91	141	89	139	87	141	89
3	1	36032019	2	64	0	0	0		1	143.5	1.435	60.7	29.4771	93	37.9	4	64	143	91	159	82	155	81	152.333	84.6667
3	1	36022767	2	71	0	0	0		1	163	1.63	54	20.3244	88	21.4	7	60	143	91	147	93	140	90	143.333	91.3333
3	1	36022550	2	72	0	0	0		1	153	1.53	47	20.0777	76	21.3	7.9	76	143	91	140	96	140	90	141	92.3333
3	1	36021001	1	79	0	1	1			175	1.75	75.3	24.5878	83	18	4	86	143	91	148	89	146	92	145.667	90.6667
3	1	36011657	1	64	0	0	0			172	1.72	74.6	25.2163	88.8	26.9	13	59	142	91	142	88	148	89	144	89.3333
3	2	36041555	1	59	0	0	1	1		174.8	1.748	73.6	24.0877	92	28.6	14	79	141	91	137	101	131	90	136.333	94
3	1	36022752	2	78	0	0	1	1	1	140	1.4	39	19.898	70	20	8	76	141	91	147	97	140	90	142.667	92.6667
2	2	36081808	1	39	0	0	0			163	1.63	52	19.5717	99	30.2	17	98	140	91	138	89	130	70	136	83.3333
3	1	36074091	2	50	0	0	0		0	153	1.53	56	23.9224	81	17	9	69	140	91	138	89	142	87	140	89
3	2	36052974	2	88	0	0	0		1	160	1.6	50	19.5312	67	27	8	96	140	91	142	92	140	90	140.667	91
3	1	36033292	1	19	1	1	0			181	1.81	86.9	26.5254	95	21.8	9.9	86	139	91	130	95	125	98	131.333	94.6667
2	1	36033250	1	38	1	0	0			168.5	1.685	73.8	25.993	88	22.4	11	77	139	91	129	86	132	88	133.333	88.3333
3	1	36033290	1	41	0	0	0			158	1.58	62	24.8358	81.5	17.5	10	72	139	91	130	90	128	89	132.333	90
3	2	36082620	2	45	0	0	0		0	146	1.46	49.8	23.3627	78	27.9	6	86	139	91	139	90	128	90	135.333	90.3333
2	1	36033047	1	61	1	0	0			151.6	1.516	63.6	27.6732	92.6	29.7	16	98	139	91	133	83	133	87	135	87
3	2	36081102	1	51	0	1	0			152	1.52	58.8	25.4501	87	22.5	12	71	138	91	140	91	135	89	137.667	90.3333
3	1	36071632	1	53	0	0	1			163	1.63	55.5	20.889	89	16.7	6	72	138	91	140	80	143	83	140.333	84.6667
3	1	36022004	2	61	0	0	1		1	145.4	1.454	46	21.7585	81	36	9	88	138	91	141	84	142	92	140.333	89
2	2	36052497	2	55	0	0	0		1	152	1.52	52.4	22.6801	88	29.3	5	71	137	91	124	81	127	88	129.333	86.6667
3	2	36041562	1	75	0	1	0			163.3	1.633	58.7	22.0123	77.4	20.9	9	87	137	91	146	91	140	92	141	91.3333
3	1	36012705	2	54	0	0	0		0	149	1.49	51	22.9719	74	33.3	6	67	136	91	145	94	147	91	142.667	92
2	2	36041579	1	59	0	0	0			162.8	1.628	55.5	20.9404	68	19.9	7	67	136	91	137	85	126	81	133	85.6667
2	1	36022067	2	72	0	0	0		1	143.6	1.436	46.4	22.5014	81	34	7	101	136	91	147	85	136	87	139.667	87.6667
2	1	36011192	1	31	0	0	0			176.4	1.764	93.5	30.0479	103.7	30.2	15	77	135	91	126	87	125	86	128.667	88
3	1	36011616	1	44	1	0	0			172	1.72	72.1	24.3713	79.7	27.9	5	71	135	91	134	93	125	89	131.333	91
3	1	36071425	1	53	0	0	1	1		152	1.52	68.5	29.6485	98	28.8	19	75	135	91	129	84	125	88	129.667	87.6667
3	1	36071518	1	64	0	0	1			162	1.62	62.8	23.9293	84	25.4	11	88	135	91	130	84	136	82	133.667	85.6667
2	1	36072344	2	53	0	0	0		0	149.5	1.495	69.5	31.0958	96	39	15	111	134	91	131	83	128	84	131	86
2	2	36081571	1	47	0	1	0			171	1.71	72	24.623	81.2	21.5	9		133	91	130	90	128	88	130.333	89.6667
3	1	36011617	1	58	1	1	1	1		161	1.61	65.9	25.4234	78.6	28.3	13	70	133	91	128	88	138	85	133	88
3	1	36072736	2	68	0	0	1	1	1	152	1.52	72	31.1634	102	39.9	16	78	133	91	152	91	148	89	144.333	90.3333
2	2	36082328	2	41	0	0	0		1	154	1.54	58.4	24.6247	81	31.8	6	89	132	91	137	83	125	82	131	85.3333
2	2	36081181	1	50	0	0	0			161	1.61	57.9	22.3371	82	18.5	8	73	132	91	126	81	128	89	128.667	87
2	2	36052922	2	64	0	0	0		1	158	1.58	55.3	22.1519	73	23.5	5	72	132	91	125	87	120	80	125.667	86
3	1	36021051	1	40	1	1	1	1		159	1.59	53.3	21.083	79.4	20	6	89	131	91	129	81	126	85	128.667	85.6667
3	1	36072791	2	40	0	0	0		0	151	1.51	61.7	27.0602	90	32	9	100	131	91	132	90	133	92	132	91
3	1	36031201	1	52	1	1	1			166.2	1.662	62.5	22.6265	88.1	24.3		78	131	91	130	89	128	90	129.667	90
3	1	36074092	2	34	0	0	0		0	156	1.56	53	21.7784	71	13	4	73	130	91	128	89	126	90	128	90
3	1	36011345	1	60	0	0	0		0	159.6	1.596	51.4	20.1789	61.7	12.3	6	88	130	91	128	94	127	91	128.333	92
2	2	36052849	2	53	0	0	0		0	154	1.54	51	21.5045	70	25.7	7	70	128	91	120	80	123	87	123.667	86
3	1	36071554	1	67	0	0	1			158	1.58	54.3	21.7513	80	33.8	9	83	128	91	132	95	130	90	130	92
3	1	36071504	1	67	0	0	1			158	1.58	54.3	21.7513	80	33.8	9	83	128	91	132	95	130	90	130	92
2	2	36052421	2	49	0	0	0		0	150	1.5	45.9	20.4	74	26.5	3	83	125	91	112	87	131	80	122.667	86
3	2	36081045	1	59	0	1	0			169	1.69	70.9	24.8241	83	22.7	12	66	125	91	151	94	132	95	136	93.3333
2	2	36082659	2	48	0	0	0		0	157	1.57	52	21.0962	75	26	4	85	119	91	120	80	125	90	121.333	87
3	1	36021046	1	51	0	0	1	1		159.6	1.596	71.1	27.9128	95.3	28	16	105	114	91	124	79	113	78	117	82.6667
2	2	36062288	2	39	0	0	0		0	157	1.57	55.6	22.5567	78	25.5	4	73	107	91	112	81	121	78	113.333	83.3333
3	2	36042727	2	77	0	0	1		1	142.4	1.424	51.3	25.2987	90	40.7	11	73	107	91	105	86	109	83	108.333	59
3	2	36082216	2	53	0	1	0		1	149	1.49	58.3	26.2601	83	32.1	9	75	105	91	141	100	140	102	128.667	97.6667
3	1	36032018	2	79	0	0	1		1	147	1.47	63.1	29.2008	95	42.7	15	75	229	90	234	91	231	81	231.333	88.6667
3	2	36042004	2	74	0	1	1	1	0	150	1.5	55.2	24.5333	92.1	86.4		80	188	90	188	79	186	86	197.333	85
3	1	36023948	1	70	0	0	1	1		150	1.5	52	23.1111	69	23.1	3	82	204	90	190	85	185	85	193	86.6667
3	2	36082801	2	71	0	0	1	1	1	154	1.54	59.2	24.9621	94	34.4	19	95	203	90	201	94	199	92	201	92
3	1	36024113	2	77	0	0	0		1	150	1.5	55	24.4444	86	29.6	6	90	200	90	180	83	185	80	188.333	84.3333
3	1	36072047	2	90	1	0	0		1	138	1.38	40.9	21.4766	77	37.6	6	74	196	90	198	84	176	82	190	85.3333
3	2	36054194	2	72	0	1	1		1	147	1.47	46	21.2874	71.5	31.2	7	81	190	90	177	85	179	79	182	84.6667
3	1	36072811	2	62	0	0	0		1	141	1.41	60.2	30.2802	90	35.7	12	71	183	90	163	72	158	75	168	79
3	2	36081030	1	68	1	1	1			155	1.55	59.5	24.7659	89	24.9	13	80	183	90	192	89	216	93	197	90.6667
3	2	36081026	1	81	0	0	0			149	1.49	46.6	20.99	75	28.8	8	63	182	90	182	82	177	84	180.333	85.3333
3	2	36061084	1	58		1				153	1.53	45	19.2234	74	18.5	5	77	181	90	170	98	175	94	175.333	94
3	2	36082628	2	67	0	0	1		1	155	1.55	78.7	32.7575	106	40.1	18	79	180	90	146	81	140	81	155.333	84
3	1	36022523	2	84	0	0	1	1	1	138	1.38	35	18.3785	51	24.5	1	93	180	90	170	90	170	80	173.333	86.6667
3	2	36042826	2	60	0	0	0		1	143.5	1.435	57.3	27.826	95	39.3	12	79	178	90	153	85	158	87	163	87.3333
3	1	36012993	2	77	2	0	1		1	152.4	1.524	68.4	29.4501	90.3	37.9	12	90	176	90	174	88	172	84	174	87.3333
3	1	36034308	2	90	0	0	0		1	150	1.5	88	39.1111		30.5	4	70	173	90	171	87	169	79	171	85.3333
3	2	36081304	1	61	0	0	1			163	1.63	50.5	19.0071	73	17.5	4	92	171	90	130	92	138	90	146.333	90.6667
3	2	36061626	1	67	0	0	0			170	1.7	48	16.609	80	28	7	75	170	90	165	95	160	80	165	88.3333
3	1	36071177	1	68	0	0	1	1		157	1.57	55.8	22.6378	78	24.6	10	56	170	90	167	84	158	87	165	87
3	1	36021231	1	70	0	0	1			155	1.55	42	17.4818	63	25	7.4	78	170	90	168	88	166	86	168	88
3	1	36022792	2	75	0	0	1		1	146	1.46	54	25.3331	78	22.3	8	80	170	90	170	85	165	80	168.333	85
3	1	36021450	1	77	1	0	1	1		156	1.56	57	23.4221	80	23.4	5	66	170	90	160	90	165	85	165	88.3333
3	1	36021496	1	79	0	0	1			154	1.54	46	19.3962	86	20.1	5	80	170	90	170	85	170	80	170	85
3	1	36021471	1	81	0	0	1			160	1.6	52	20.3125	79	21.7	8	80	170	90	170	85	168	80	169.333	85
3	1	36021677	1	81	1	0	1	1		149	1.49	49	22.0711	78	38	10	70	170	90	170	85	160	80	166.667	85
3	1	36072045	2	62	0	0	0		1	152	1.52	51.1	22.1174	87	31.2	6	72	168	90	170	87	165	90	167.667	89
3	2	36082177	2	53	0	0	0		0	145	1.45	55.6	26.4447	80	32	9	90	167	90	147	91	148	93	154	91.3333
3	2	36082349	2	77	0	0	1		0	149	1.49	36.5	16.4407	68	34.5	2	139	166	90	160	90	160	98	162	92.6667
3	2	36052237	2	59	0	0	0		1	145	1.45	48.4	23.0202	77	28.9	6	65	165	90	156	85	163	81	161.333	85.3333
3	2	36041134	1	53	0	1	0			170.2	1.702	85.7	29.5843	94	26.9	18	64	164	90	142	84	157	90	154.333	88
3	2	36084202	2	61	0	0	0		1	164	1.64	64.5	23.9813	91	38.7	7	90	164	90	164	91	150	80	159.333	87
3	1	36024034	2	66	0	0	0		1	155	1.55	52.9	22.0187	85	32.8	6	69	164	90	141	92	139	94	148	92
3	1	36012360	2	74	0	0	0		1	146.6	1.466	60	27.9179	84.8	38.8	13	83	164	90	154	86	154	86	157.333	87.3333
3	2	36084015	2	35	0	0	0		0	153	1.53	47.4	20.2486	66	25	3	60	162	90	152	91	142	80	152	87
3	1	36012369	2	58	0	0	1	1	1	155	1.55	63.6	26.4724	81	38.2	10	77	162	90	163	90	159	87	161.333	89
3	1	36033102	1	56	0	1	1	1		160	1.6	76.9	30.0391	96	26.6	19	71	161	90	149	81	146	82	152	84.3333
3	1	36021429	1	65	0	0	0			158.8	1.588	53.6	21.2551	74.4	23	7	61	161	90	136	96	134	90	143.667	92
3	2	36081568	1	77	1	0				162	1.62	49.2	18.7471	70	16.8	4	79	161	90	169	81	158	80	162.667	83.6667
3	1	36072533	2	49	0	0	0		1	148	1.48	55	25.1096	82	32.6	8	66	160	90	142	88	148	81	150	86.3333
3	1	36022457	2	58	0	0	1		1	155	1.55	61	25.3902	90	25.3	6	80	160	90	150	85	150	80	153.333	85
3	2	36061568	1	63	0	1	1			163	1.63	60	22.5827	80.2	22	3	68	160	90	162	92	158	86	160	89.3333
3	1	36021421	1	63	1	1	1	1		162	1.62	60	22.8624	78	23.2	7.6	72	160	90	158	88	150	87	156	88.3333
3	1	36021360	1	63	0	0	1	1		156	1.56	56	23.0112	80	23.3	5	80	160	90	140	80	140	80	146.667	83.3333
3	1	36022802	2	64	0	0	0		1	162	1.62	53	20.1951	70	23	2	61	160	90	160	90	160	85	160	88.3333
3	2	36082619	2	64	0	0	0		0	160	1.6	52.3	20.4297	75	27.2	4	90	160	90	142	73	140	70	147.333	77.6667
3	1	36022750	2	67	0	0	1		1	160	1.6	60	23.4375	68	27.8	9	65	160	90	160	85	150	80	156.667	85
3	1	36021244	1	67	1	0	1		1	156	1.56	52	21.3675	73	26	9	75	160	90	160	75	158	68	159.333	77.6667
3	1	36023974	1	68	0	1	1	1		168	1.68	66	23.3844	76	24	1	76	160	90	150	90	150	90	153.333	90
3	1	36021664	1	68	0	0	1	1		160	1.6	52	20.3125	78	27.3	7	73	126	90	128	85	122	85	126.667	86.6667
3	1	36023985	1	68	0	0	1			165	1.65	80	29.3848	90	29.3	5	76	160	90	150	70	140	85	150	81.6667
3	1	36021612	1	69	0	0	1			161	1.61	48	18.5178	73	23.1	3	80	160	90	150	85	150	90	153.333	88.3333
3	2	36042391	2	69	0	0	0		1	149	1.49	55.3	24.9088	88	38.2	9	72	160	90	144	90	138	77	147.333	85.6667
3	1	36021276	1	71	0	0	1	1		156	1.56	58	23.833	75	23.8	2	60	160	90	155	85	150	85	155	86.6667
3	1	36024099	1	74	0	0	1		1	152	1.52	36	15.5817	54	23.1	3	86	160	90	150	85	150	80	153.333	85
3	1	36021752	1	78	0	0	0			160	1.6	48	18.75	78	23.6	3	73	160	90	160	85	150	85	156.667	86.6667
3	1	36022559	2	79	0	0	0		1	145	1.45	36	17.1225	68	20.1	1	76	160	90	160	80	150	80	156.667	83.3333
3	1	36024126	2	79	0	0	0		1	148	1.48	45	20.5442	76	28.6	7	88	160	90	165	85	160	90	161.667	88.3333
3	1	36024988	2	82	0	0	0		1	147	1.47	40	18.5108	85	18.5	6	85	160	90	160	85	160	80	160	85
3	1	36021465	1	82	1	0	1			150	1.5	41	18.2222	70	24.5	1	76	160	90	155	90	150	90	155	90
3	1	36022522	2	85	0	0	1	1	0	148	1.48	47	21.4573	76	21.4	5	67	160	90	150	90	150	85	153.333	88.3333
3	1	36022823	2	87	0	0	0		1	137	1.37	39	20.7789	60	20	4	75	160	90	150	80	150	85	153.333	85
3	1	36021797	1	91	0	0	0			159	1.59	46	18.1955	73	23.1	1	80	160	90	160	85	150	80	156.667	85
3	1	36024064	2	94	0	0	0		1	136	1.36	36	19.4637	70	26.2	7	89	160	90	160	85	160	80	160	85
3	2	36061625	1	94	0	0	0			160	1.6	67	26.1719	75	27	8	75	160	90	150	100	158	98	156	96
3	2	36081458	1	58	1	0	0			168	1.68	52.4	18.5658	70	18.3	4	77	159	90	154	82	152	90	155	87.3333
3	2	36052123	2	59	0	0	0		1	148	1.48	60.4	27.5749	92	36.9	11	84	159	90	159	91	144	85	154	88.6667
3	2	36042117	2	64	0	0	0		1	148	1.48	57.8	26.3879	83	35.8	9	72	159	90	152	82	150	80	153.667	84
3	1	36074014	2	70	0	0	1	1	1	151	1.51	64	28.0689	92	40.1	13	115	159	90	166	88	177	86	167.333	88
3	2	36062551	2	47	0	0	1		0	158.2	1.582	55.3	22.0959	81.3	25.4	4	79	158	90	150	80	170	92	159.333	87.3333
3	1	36071710	1	65	0	0	1		1	140	1.4	45	22.9592	64	22	6	80	158	90	160	82	154	86	157.333	86
3	1	36012144	2	53	0	1	0		1	150	1.5	50.8	22.5778	78	33.9	6	73	157	90	161	84	150	83	156	85.6667
3	2	36081415	1	56	0	0	0			159	1.59			92			84	157	90	150	80	148	91	151.667	87
3	2	36084024	1	45	0	0	1		0	150	1.5	50.9	22.6222	72	23.9	5	62	156	90	148	80	138	80	147.333	83.3333
3	1	36012307	2	57	0	0	0		1	154.4	1.544	64.1	26.8883	82.2	38	10	72	156	90	153	83	148	92	152.333	88.3333
3	1	36031039	1	65	0	1	1	1		163	1.63	67.7	25.4808	93.5	28.4	14	82	156	90	166	92	154	89	158.667	90.3333
3	1	36072983	2	73	0	0	1		1	145	1.45	63	29.9643	98	42	16	94	156	90	131	85	135	80	140.667	85
3	2	36081820	1	51	1	1	1			168	1.68	91.9	32.5609	100	32.3	28	72	155	90	153	95	158	94	155.333	93
3	2	36061105	1	53	1	1	0			169.2	1.692	64.7	22.5997	90	26.2	10	84	155	90	139	88	139	89	144.333	89
3	1	36023968	1	64	0	1	1		0	172	1.72	49	16.563	82	24	8	75	155	90	150	88	150	88	151.667	88.6667
3	2	36044100	2	16	0	0	0		0	152	1.52	73	31.5963	85.4	34.3		122	153	90	147	86	145	85	148.333	87
3	1	36011248	1	56	1	1	0			166	1.66	60.5	21.9553	83.2	27.2	8	72	153	90	144	93	145	88	147.333	90.3333
3	1	36072895	2	58	0	0	1		1	166	1.66	55.8	20.2497	86	29.3	3	82	153	90	143	92	145	91	147	91
3	1	36024033	2	48	0	0	1		0	153	1.53	43.8	18.7108	67	37.5	3	85	152	90	144	91	155	83	150.333	88
3	1	36014291	2	50	0	0	0		1	160.8	1.608	57.9	22.3927	72.7	31.6	5	82	152	90	144	90	142	84	146	88
3	1	36034061	2	61	0	0	0		1	153	1.53	59.2	25.2894	79	32.5	8	90	152	90	143	90	139	87	144.667	89
3	1	36012463	2	79	0	0	1		1	156.3	1.563	74.2	30.3729	99.3	36.4	13		152	90	144	86	140	80	145.333	85.3333
3	2	36081443	1	56	1	0	1			161	1.61	57.4	22.1442	79	16.7	8	88	151	90	150	80	121	79	140.667	83
3	2	36081703	1	31	1	0	0			166	1.66	56.6	20.54	72	16.1	5	79	150	90	150	90	148	85	149.333	88.3333
3	1	36022368	2	47	0	0	0		1	157	1.57	65.6	26.6137	72	25.5	14	80	150	90	140	85	150	100	146.667	91.6667
3	1	36022329	2	55	0	0	1		1	155	1.55	56	23.3091	74	23.3	4	80	150	90	145	80	140	70	145	80
3	1	36022451	2	56	0	0	1		1	155	1.55	50	20.8117	68	20.8	6	80	150	90	150	85	150	80	150	85
3	1	36072338	2	57	0	0	0		1	155	1.55	58.6	24.3913	95	32.8	7	113	150	90	124	91	115	91	129.667	90.6667
3	1	36022318	2	59	1	0	1	1	1	165	1.65	75	27.5482	81	27.5	3	90	150	90	148	90	140	90	146	90
3	1	36021338	1	64	0	0	1	1		165	1.65	58	21.3039	68	21.3	7	80	150	90	130	80	130	85	136.667	85
3	1	36022322	2	65	0	0	1	1	1	150	1.5	48	21.3333	63	25	2	78	150	90	152	92	155	95	152.333	92.3333
3	1	36021820	1	66	0	0	1			159	1.59	54	21.3599	80	22	10	76	150	90	150	80	140	80	146.667	83.3333
3	1	36031305	1	66	0	0	1			162	1.62	72.5	27.6254	102	23.9	17	56	150	90	146	84	148	89	148	87.6667
3	1	36021761	1	67	0	1	1	1		170	1.7	62	21.4533	78	25.9	3	76	150	90	150	85	140	75	146.667	83.3333
3	1	36021224	1	68	1	1	1	1		161	1.61	70	27.0051	85	25	8	75	150	90	145	88	147	89	147.333	89
3	1	36022390	2	69	0	1	1		1	160	1.6	45	17.5781	69	17.5	1	76	150	90	149	85	149	85	149.333	86.6667
3	1	36022596	2	71	0	0	1	1	1	144	1.44	44	21.2191	80	20	8	80	150	90	150	85	150	86	150	87
3	1	36011492	1	73	0	1	1	1		162.5	1.625	71.7	27.1527	92.6	30.3	17	78	150	90	160	88	150	90	153.333	89.3333
3	1	36021624	2	74	0	0	0		1	155	1.55	51	21.2279	70	22	9	66	150	90	140	80	150	85	146.667	85
3	1	36021446	1	74	1	1	1	1		162	1.62	59	22.4813	76	22.6	7.7	62	150	90	148	86	146	82	148	86
3	1	36024168	2	76	0	0	0		1	148	1.48	52	23.74	79.1	9	9	76	150	90	150	85	140	80	146.667	85
3	1	36021476	1	76	0	0	1			158	1.58	46	18.4265	85	21.8	9	80	150	90	150	80	140	80	146.667	83.3333
3	1	36024071	2	78	0	1	0		1	142	1.42	57	28.2682	73	36.7	3	81	150	90	140	85	140	80	143.333	85
3	1	36024157	2	81	0	0	0		1	148	1.48	52	23.74	67	31	10	61	150	90	150	85	140	80	146.667	85
3	1	36021617	1	84	0	1	1			148	1.48	52	23.74	65	24	9	95	150	90	140	80	150	90	146.667	86.6667
3	1	36022464	2	88	0	0	1	1	0	155	1.55	45	18.7305	67	18.7	7	80	150	90	150	85	150	85	150	86.6667
3	1	36012404	2	62	0	0	1		1	153	1.53	55.2	23.5807	77.9	7		114	149	90	132	88	135	87	138.667	88.3333
3	2	36082776	2	52	0	0	0		0	161	1.61	55.4	21.3726	75	27.8	4	76	148	90	143	87	140	78	143.667	85
3	1	36022402	2	62	0	0	1	1	1	158	1.58	48	19.2277	80	20	3	88	148	90	140	90	150	92	146	90.6667
3	1	36032484	2	82	0	0	0		1	153	1.53	52.8	22.5554	65	32.3	1	80	148	90	140	80	145	85	144.333	85
3	2	36041058	1	37	0	1	0			171.4	1.714	66.2	22.5339	77.3	11.7	6	76	147	90	145	84	148	86	146.667	86.6667
2	2	36042804	2	46	0	0	0		0	153.8	1.538	60	25.3652	79.6	33.8	8	81	147	90	145	84	127	80	139.667	84.6667
3	1	36011461	1	52	1	1	0			165	1.65	77.7	28.5399	97.5	29.4	16	61	147	90	137	89	139	89	141	89.3333
3	1	36031148	1	60	0	0	1			160	1.6	72.3	28.2422	100	28.7	17	63	147	90	147	87	143	82	145.667	86.3333
3	2	36064127	2	45	0	0	0		0	158	1.58	62.8	25.1562	84	30.8	7	71	146	90	130	91	130	92	135.333	91
2	2	36042803	2	46	0	0	0		0	146.4	1.464	53.1	24.7749	78.2	34.1	7	77	146	90	130	88	133	88	136.333	88.6667
3	1	36022689	1	61	0	0	1	1		160	1.6	68	26.5625	99.2	25.3	9	80	146	90	148	90	142	85	145.333	88.3333
3	1	36071596	1	71	0	0	0			155	1.55	58	24.1415	90	27.2		75	146	90	144	82	140	86	143.333	86
3	1	36074017	2	29	0	0	0		0	152	1.52	48.9	21.1652	96	21	7	84	145	90	138	92	136	90	139.667	90.6667
3	1	36031542	1	32	0	1	0			168	1.68	70.8	25.085	91	23.9	10	96	145	90	140	90	138	90	141	90
2	2	36064020	2	40	0	0	0		0	155	1.55	45.4	18.897	70	23.7	2	98	145	90	140	85	134	88	139.667	87.6667
2	2	36054066	2	43	0	0	0		0	155	1.55	50	20.8117	78	26	4	90	145	90	137	84	130	80	137.333	84.6667
3	1	36021247	1	43	1	0	1	1		172.2	1.722	89.2	30.0814	99.2	27	9.2	75	145	90	140	90	135	86	140	88.6667
3	1	36021288	1	44	2	0	1			169	1.69	90	31.5115	95	31	3	95	145	90	150	90	145	89	146.667	89.6667
3	2	36051133	1	50	0	1	1			157	1.57	60.4	24.504	82	22.5	11	58	145	90	148	94	149	91	147.333	91.6667
3	1	36021290	1	52	1	1	1			169	1.69	60	21.0077	88	21	6	76	145	90	140	80	143	82	142.667	84
3	2	36061740	1	56	0	1	1	1		166.6	1.666	62.5	22.518	85	22	9	72	145	90	146	84	140	80	143.667	84.6667
3	1	36071619	1	61	1	1	0			155.6	1.556	49.8	20.5689	77	18.9	5	70	145	90	142	89	146	95	144.333	91.3333
3	1	36022667	2	63	0	0	1	1	1	150	1.5	45	20	65	24.2		78	145	90	140	80	140	80	141.667	83.3333
3	1	36022361	2	66	0	0	1		1	154	1.54	45	18.9745	66	18.9	3	75	145	90	140	80	145	85	143.333	85
3	2	36062786	2	75	0	0	1		1	150	1.5	41	18.2222	90	5	13	83	145	90	150	90	162	90	152.333	90
3	2	36052394	2	76	0	0	1		1	148	1.48	57.7	26.3422	88.5	36.9	11	75	145	90	151	88	142	90	146	89.3333
3	1	36031413	1	78	0	0	1			160	1.6	62.5	24.4141	80	22.3	6	82	145	90	138	86	140	87	141	87.6667
3	1	36022323	2	82	2	0	1	1	1	156	1.56	50	20.5457	60	20.5	2	75	145	90	146	90	148	92	146.333	90.6667
3	1	36071367	1	43	0	1	0			173	1.73	93.9	31.3743	107	28.9	19	73	144	90	133	90	150	91	142.333	90.3333
3	2	36081481	1	47	1	1	0			166	1.66	67.5	24.4956	88	19.5	10	61	144	90	142	88	140	86	142	88
2	1	36032263	2	50	0	0	0		1	153	1.53	57.5	24.5632	85	35	7	77	144	90	136	85	135	87	138.333	87.3333
3	1	36071092	1	61						168	1.68			90			89	144	90	147	96	131	95	140.667	93.6667
2	2	36051264	1	81	1	1	0			153	1.53	59.9	25.5884	85	28.4	16	68	144	90	139	92	135	80	139.333	87.3333
3	2	36081370	1	45	1	1	0			162	1.62	65.2	24.8438	89	21.1	11	97	143	90	141	89	139	87	141	88.6667
3	2	36082487	2	47	0	0	0		0	154	1.54	63.1	26.6065	83	33	9	92	143	90	140	80	140	76	141	82
3	2	36062340	2	49	0	0	0		0	150	1.5	39.2	17.4222	70	31.9	2	80	143	90	141	94	135	95	139.667	93
3	1	36014306	2	53	0	0	1		1	153.2	1.532	48.9	20.8349	69.4	30.3	4	86	143	90	141	88	142	90	142	89.3333
3	2	36062264	2	60	0	0	0		1	149	1.49	53.7	24.1881	85.5	34.1	7	70	143	90	136	94	146	82	141.667	88.6667
2	1	36021858	1	36	1	1	0			173	1.73	81.8	27.3314	87.5	27.5	13	89	142	90	132	88	133	88	135.667	88.6667
2	1	36033136	1	38	0	0	0			163	1.63	60	22.5827	80	25	10	76	142	90	130	86	136	87	136	87.6667
2	1	36033338	1	34	0	0	0			165	1.65	76.1	27.9522	90	23	12	83	141	90	140	85	137	84	139.333	86.3333
2	2	36085898	1	44	1	0	0			171	1.71	68	23.255	81	18.5	8	104	141	90	138	89	128	80	135.667	86.3333
3	1	36012549	2	51	0	0	0		0	160	1.6	80.3	31.3672	104.5	39.7	14	89	141	90	151	89	143	83	145	87.3333
2	1	36024052	1	51	0	0	0		1	155	1.55	59.7	24.8491	89	32.8	7	94	141	90	137	84	131	91	136.333	88.3333
3	2	36061684	1	52	1	0	0			169	1.69	78.3	27.415	97	26.8	15	88	141	90	150	91	148	90	146.333	90.3333
3	1	36032120	2	65					1									141	90	147	87	141	85	143	87.3333
3	2	36041525	1	68	0	1	1	1		161.2	1.612	67.1	25.8222	81.5	28	15	65	141	90	151	87	145	87	145.667	88
2	1	36033399	1	32	2	1	0			173	1.73	97	32.41	100				140	90	136	85	135	80	137	85
2	2	36051828	1	36	1	0	0			164	1.64	55	20.4491	80	28	7	92	140	90	135	85	132	84	135.667	86.3333
3	1	36021226	1	41	1	0	0			164	1.64	65	24.1672	76	27	1	70	140	90	130	90	130	90	133.333	90
2	2	36061542	1	42	1	1	0			174.5	1.745	58	19.0475	78.1	11.1	3	94	140	90	136	85	139	89	138.333	88
2	2	36051770	1	43	1	0	0			155	1.55	50	20.8117	77	26	4	90	140	90	135	78	130	76	135	81.3333
2	1	36012573	2	44	0	0	0		0	156.6	1.566	71.6	29.1964	83.7	35.6	11	77	140	90	137	84	138	86	138.333	86.6667
3	1	36023987	1	45	0	0	1	1		168	1.68	78	27.6361	90	27.6	6	80	140	90	130	90	120	80	130	86.6667
3	1	36022663	2	47	0	0	1	1	1	164	1.64	48	17.8465	68	21.5	9	80	140	90	120	90	120	80	126.667	86.6667
3	1	36022671	2	50	0	0	1	1	1	161	1.61	58	22.3757	78	22.5	3	76	140	90	140	80	130	80	136.667	83.3333
3	1	36022674	2	52	0	0	1	1	0	145	1.45	47	22.3543	60	22.3	3	80	140	90	130	90	130	80	133.333	86.6667
3	1	36022392	2	55	0	0	1		1	156.2	1.562	65.2	26.723	75.2	26	7.5	78	140	90	138	86	136	84	138	86.6667
3	1	36021333	1	55	0	0	1	1		169	1.69	60	21.0077	75	21	2	80	140	90	130	80	130	70	133.333	80
3	2	36081639	1	55	1	1	1			170	1.7	89.7	31.0381	107	38.5	20	78	140	90	138	89	130	80	136	86.3333
3	2	36051347	1	59	1	0	0			170	1.7	70	24.2215	83	24	8	84	140	90	140	95	140	93	140	92.6667
3	1	36023971	1	62	0	0	1	1		165	1.65	90	33.0579	100	33	3	75	140	90	140	80	135	80	138.333	83.3333
3	1	36022744	2	63	0	0	1		1	158	1.58	47	18.8271	78	20	7	66	140	90	140	85	140	80	140	85
3	1	36022603	2	65	0	0	0		1	152	1.52	58	25.1039	82	23.4	9	80	140	90	140	85	140	82	140	85.6667
2	1	36022453	2	65	0	0			1	156	1.56	59	24.2439	72	23.8	8.2	72	140	90	138	86	136	80	138	85.3333
3	1	36024151	2	65	0	0	0		1	153	1.53	56	23.9224	78	29.3	7	63	140	90	140	85	140	80	140	85
2	1	36021795	1	65	0	0	0			151	1.51	45	19.736	73	23.3	1	72	140	90	140	85	130	80	136.667	85
3	1	36021507	1	65	0	0	1			171	1.71	71	24.281	78	25.8	3	76	140	90	130	80	130	85	133.333	85
2	1	36021562	1	65	0	0	0			172	1.72	92	31.0979	81	48.1	9	57	140	90	130	85	130	80	133.333	85
3	1	36022426	2	66	0	0	1	1	1	156	1.56	55	22.6003	81	22.6	8	80	140	90	130	80	130	85	133.333	85
2	1	36021477	1	66	0	1	0			169	1.69	77	26.9598	84	16.8	10	75	140	90	140	80	130	80	136.667	83.3333
3	1	36031206	1	66	0	0	1			168	1.68	63.3	22.4277	89	25.3	9	88	140	90	142	88	139	91	140.333	89.6667
3	1		1	66	1	0	1		0		0	170		78	1100	26.3		140	90	150	80	140	86	143.333	30
2	1	36023998	1	67	0	0	0			163	1.63	49	18.4425	69	23.1	1	81	140	90	140	85	130	75	136.667	83.3333
3	1	36024077	2	68	0	0	0		1	142	1.42	46	22.8129	70	23	7	117	140	90	140	80	140	80	140	83.3333
3	1	36022517	2	68	0	0	0		1	150	1.5	55	24.4444	70	24.4	6	73	140	90	140	80	140	85	140	85
3	1	36022960	2	68	0	0	0		1	147	1.47	45	20.8247	78	24.4	7	66	140	90	140	83	140	82	140	85
2	1	36022554	2	68	0	0	0		1	155	1.55	70	29.1363	75	28.7	9	58	140	90	140	85	130	80	136.667	85
3	1	36021627	1	68	1	1	1			161	1.61	56	21.6041	84	22.3	6	66	140	90	140	85	135	85	138.333	86.6667
3	1	36021811	1	68	0	0	0			162	1.62	58	22.1003	76	28.6	6	78	140	90	140	83	140	80	140	84.3333
3	1	36021745	1	68	0	0	1			166	1.66	70	25.4028	73	31.7	10.2	80	140	90	140	85	130	80	136.667	85
3	1	36022723	2	69	0	0	0		1	148	1.48	49	22.3703	79	20	6	80	140	90	140	85	140	80	140	85
2	1	36023954	1	69	0	0	0			159	1.59	51	20.1733	70	22	8	82	140	90	130	80	130	80	133.333	83.3333
3	1	36021309	1	69	0	0	1			170.2	1.702	66.1	22.8183	76.2	24	8.5	70	140	90	134	86	120	80	131.333	85.3333
3	1	36023953	1	69	0	0	1			164	1.64	66	24.539	71.8	36.7	13	80	140	90	130	85	130	80	133.333	85
3	1	36024108	2	70	0	0	0		1	152	1.52	51	22.0741	65	8	1	68	140	90	140	80	140	80	140	83.3333
3	1	36022944	2	70	0	0	0		1	145	1.45	48	22.83	80	23	7	73	140	90	140	85	140	80	140	85
3	1	36022804	2	70	0	0	1		1	154	1.54	59	24.8777	70	26	7	77	140	90	140	100	140	90	140	93.3333
3	1	36021731	1	70	0	0	1			170	1.7	65	22.4913	79	27.1	9	69	140	90	140	85	130	80	136.667	85
2	1	36024062	2	71	0	0	0		1	142	1.42	48	23.8048	77	26.8	10	58	140	90	140	85	130	85	136.667	86.6667
2	1	36021727	1	71	0	0	0			165	1.65	61	22.4059	80	28.1	3	72	140	90	130	85	130	75	133.333	83.3333
3	1	36024128	2	73	0	0	1		1	151	1.51	47	20.6131	70	28.7	6	96	140	90	140	85	140	80	140	85
3	1	36021555	1	73	1	0	1			153	1.53	55	23.4952	82	22	2	67	140	90	140	85	135	80	138.333	85
3	1	36022836	2	74	0	0	0		1	145	1.45	43	20.4518	89	22	7	67	140	90	140	100	140	90	140	93.3333
3	1	36022668	2	74	0	0	1	1	1	158	1.58	60	24.0346	68	22.3	8	80	140	90	120	80	130	85	130	85
3	1	36024133	2	74	0	0	0		1	145	1.45	46	21.8787	76	29.7	7	74	140	90	140	85	140	80	140	85
3	1	36022326	2	75	0	0	1	1	1	155	1.55	60	24.974	74	24	2	76	140	90	138	88	145	80	141	86
3	1	36021610	1	75	0	0	0			153	1.53	69	29.4758	70	30	8	71	140	90	140	85	140	90	140	88.3333
2	1	36021582	1	76	0	1	0			160	1.6	71	27.7344	70	27	8	76	140	90	140	85	135	85	138.333	86.6667
3	1	36021449	1	77	0	0	0			155	1.55	45	18.7305	85	18.7	6	60	140	90	140	85	140	80	140	85
3	1	36033422	1	77	0	0	0			151	1.51	60.2	26.4024	69	28.4	9	80	140	90	142	96	139	86	140.333	90.6667
2	1	36032509	2	78	0	0	0		1	150	1.5	45.6	20.2667	78	33.9	5	86	140	90	138	88	135	85	137.667	87.6667
3	1	36021633	1	79	0	0	1	1		152	1.52	47	20.3428	75	22	8	99	140	90	140	100	140	90	140	93.3333
2	1	36021669	1	79	0	0	0			168	1.68	69	24.4473	72	28.7	10	80	140	90	140	85	130	80	136.667	85
3	1	36021489	1	80	0	0	1			172	1.72	63	21.2953	68	29.3	9	80	140	90	130	90	130	80	133.333	86.6667
3	2	36054013	2	81	0	0	1	1	1	150	1.5	45	20	75	24	7	62	140	90	140	90	135	85	138.333	88.3333
3	2	36051689	1	81	1	1	1			173	1.73	73	24.3911	70	28.3	7.2	82	140	90	146	96	148	94	144.667	93.3333
3	1	36022717	2	82	0	0	1		1	147	1.47	50	23.1385	80	26	9	65	140	90	140	85	140	85	140	86.6667
3	1	36024103	2	82	0	0	1		1	137	1.37	52	27.7053	80	26.7	8	81	140	90	140	85	140	80	140	85
3	1	36021654	1	82	0	0	0		1	161	1.61	45	17.3604	75	19	8	63	140	90	140	90	140	100	140	93.3333
2	1	36023944	1	82	0	0	0			160	1.6	63	24.6094	73	31.1	13	64	140	90	140	85	130	80	136.667	85
2	1	36021457	1	83	0	0	0			155	1.55	43	17.898	76	21.7	1	80	140	90	130	80	130	85	133.333	85
2	1	36022740	2	84	0	0	0		1	140	1.4	52	26.5306	76	38.8	13	92	140	90	130	85	130	80	133.333	85
3	1	36024112	2	85	0	0	1		1	150	1.5	40	17.7778	73	23.1	3	111	140	90	140	85	130	80	136.667	85
2	1	36023898	1	85	0	0	0			155	1.55	51	21.2279	78	31.6	13	68	140	90	130	85	130	80	133.333	85
3	1	36021671	1	85	0	0	1			155	1.55	51	21.2279		31.6	13	68	140	90	130	85	130	80	133.333	85
2	1	36022793	2	86	0	0	0		1	151	1.51	65	28.5075	69	36.7	9	80	140	90	130	80	130	75	133.333	81.6667
3	1	36021534	1	86	0	0	1			165	1.65	55	20.202	79	27.1	9	79	140	90	130	90	130	80	133.333	86.6667
3	1	36021468	1	87	1	1	1	1		165	1.65	62	22.7732	80	27.7	30	79	140	90	140	80	130	80	136.667	83.3333
3	1	36024894	2	89	0	0	1		1	144	1.44	47	22.6659	70	23	9	90	140	90	140	80	140	80	140	83.3333
3	1	36024160	2	89	0	0	1		1	144	1.44	47	22.6659	70	23	9	90	140	90	140	80	140	80	140	83.3333
3	1	36024162	2	91	0	0	0		1	140.8	1.408	35	17.6548	70	18	8	87	140	90	140	80	140	80	140	83.3333
3	1	36022547	2	93	0	0	0		1	135	1.35	47	25.7888	70	22.4	6	80	140	90	140	85	140	80	140	85
3	1	36022126	2	35	0	0	0		0	163	1.63	57.7	21.717	76.1	25.4	3	76	139	90	142	97	146	102	142.333	96.3333
2	2	36052232	2	46	0	1	0		0	155.8	1.558	58.7	24.1826	85	29.2	6	76	139	90	131	88	132	84	134	87.3333
2	2	36061487	1	49	1	1	0			165.2	1.652	49.6	18.1745	72.3	20	5	72	139	90	129	90	130	88	132.667	89.3333
2	1	36031098	1	50	0	0	0			166	1.66	79.1	28.7052	98.6	25.9	16	67	139	90	128	83	132	83	133	85.3333
2	1	36014093	2	23	0	0	0		0	163.8	1.638	52.3	19.4928	66.4	29.1	2	111	138	90	139	83	140	87	139	86.6667
2	2	36084103	2	38	0	0	0		0	152	1.52	64	27.7008	89	27.7	9	90	138	90	120	85	125	80	127.667	85
2	2	36052167	2	44	0	1	0		0	153	1.53	46.4	19.8214	72.5	25.4	3	72	138	90	134	83	129	80	133.667	84.3333
2	2	36042030	2	49	0	0	0		0	150.6	1.506	63.4	27.9537	92	34.6	9	87	138	90	129	86	133	86	133.333	87.3333
2	2	36041104	1	50	0	1	0			168.7	1.687	83.5	29.3397	101	29.2	17	76	138	90	129	91	130	88	132.333	89.6667
2	2	36041185	1	57	1	1	0			163.6	1.636	71	26.5272	91.3	29.8	15		138	90	129	85	135	88	134	87.6667
2	2	36042499	2	63	0	0	0		1	154	1.54	56.4	23.7814	84	30	6	71	138	90	134	85	136	86	139.99	87.5
2	2	36062772	2	76	0	0	0		1	158	1.58	54	21.6311	68	24.2	4.8	85	138	90	142	84	135	87	138.333	87
2	1	36031516	1	31	0	1	0			170	1.7	77.3	26.7474	90	20	11	82	137	90	135	87	133	85	135	87.3333
2	1	36012719	2	31	0	0	0		0	154.8	1.548	59.5	24.8299	77.1	29.8	6	78	137	90	137	87	132	84	135.333	87
2	1	36071068	1	51	0	0	0			163	1.63	47.5	17.878	73	11.7	2	68	137	90	130	77	124	80	130.333	82.3333
3	1	36072092	2	53	0	0			1	149	1.49	59.7	26.8907	101.5	34.8	10	82	137	90	146	92	140	91	141	91
3	1	36071149	1	62	1	0	1	1		166	1.66	59.8	21.7013	77	21.2	8	81	137	90	141	86	141	86	139.667	87.3333
2	2	36081714	1	44	1	0	0			172	1.72	86.6	29.2726	92	25	16	84	136	90	134	85	128	80	132.667	85
2	2	36084100	2	54	0	0	0		1	138	1.38	45.4	23.8395	77	27.4	7	73	136	90	130	89	138	80	134.667	86.3333
2	2	36042942	2	58	0	0	0		1	152	1.52	70.9	30.6873	104	39.6	15	92	136	90	138	83	139	86	139.99	86.5
2	2	36051790	1	29	0	0	0			176	1.76	65	20.984	72	22.5	10.5	86	135	90	130	85	130	80	131.667	85
2	1	36031095	1	45	0	0	0			158	1.58	67.6	27.079	94	23.5	14	85	135	90	137	88	138	87	136.667	88.3333
3	1	36012866	2	45	0	0	0		0	147	1.47	69.2	32.0237		41.3	16	70	135	90	147	92	140	88	140.667	90
3	1	36021311	1	53	1	1	1	1		161	1.61	60	23.1473	77	23.1	6	80	135	90	140	70	130	85	135	81.6667
3	1	36022645	2	54	0	0	1	1	1	160	1.6	51	19.9219	66	19.9	6	80	135	90	120	80	130	90	128.333	86.6667
2	1	36033053	1	61	2	0	0			173.1	1.731	87.4	29.1687	100	30.6	18	60	135	90	127	88	119	86	127	88
3	1	36022679	2	74	0	0	1	1	1	156	1.56	52	21.3675	65	21.3	7	80	135	90	120	80	120	85	125	85
3	1	36022647	2	80	0	0	1		1	148	1.48	58	26.4792	62	26.5	9	80	135	90	130	80	120	80	128.333	83.3333
2	2	36052164	2	33	0	0	0		0	142	1.42	54.4	26.9788	85	31.6	8	83	134	90	134	83	137	83	135	85.3333
2	2	36081831	1	47	0	0	0			114	1.14	43	33.0871	104	30	15	80	134	90	130	80	138	80	134	83.3333
2	2	36082298	2	48	0	0	0		0	158	1.58	54.9	21.9917	76	22.3	24	72	134	90	131	89	130	80	131.667	86.3333
3	1	36011607	1	50	1	0	1			159	1.59	67.5	26.6999	93.2	25.8	18	105	134	90	130	88	126	87	130	88.3333
2	1	36072255	2	52	0	0	0		1	156	1.56	54.3	22.3126	83	31.4	5	72	134	90	131	88	122	89	129	89
3	1	36033485	1	34	1	0	0			175.5	1.755	76.3	24.7725	85	20	10	76	133	90	134	92	135	96	134	92.6667
2	2	36081760	1	41	1	1	0			172	1.72	70.6	23.8643	90	18.8	8	81	133	90	130	89	128	88	130.333	89
3	2	36082236	2	46	0	0	0		0	153	1.53	66.5	28.4079	90	34	10	77	132	90	149	91	140	80	140.333	87
3	2	36062810	2	51	0	0	0		1	160	1.6	50	19.5312	75	28	7	78	132	90	133	95	136	98	133.667	94.3333
3	2	36061628	1	62	0	1	1			158	1.58	55	22.0317	85	28	8	88	132	90	135	70	138	80	135	80
2	1	36011249	1	80	0	1	0			159.6	1.596	57.4	22.5344	80.2	27.4	11	100	132	90	135	86	126	92	131	89.3333
2	2	36064098	2	44	0	0	0		0	158.5	1.585	65.6	26.1123	87	34.7	8	80	131	90	126	89	124	88	127	89
2	2	36062324	2	47	0	0	0		1	160.4	1.604	62.3	24.2147	88.9	31.1	6	76	131	90	132	82	126	81	129.667	84.3333
3	2	36081114	1	50	1	1	1			169	1.69	74	25.9095	90	25.7	15	76	131	90	142	89	136	88	136.5	89.5
2	2	36081660	1	60	1	0	0			154	1.54	55	23.1911	80		11	93	131	90	125	88	126	86	128
2	1	36071406	1	72	0	1	0			152	1.52	55.4	23.9785	88	22.8	12	71	131	90	140	83	129	84	133.333	85.6667
2	2	36051712	1	39	1	0	0			170	1.7	70	24.2215	87	39.8	11	78	130	90	130	75	128	74	129.333	79.6667
2	2	36051711	1	40	1	0	0			170	1.7	65	22.4913	81	32.1	8	76	130	90	128	90	125	79	127.667	86.3333
2	1	36021343	1	42	0	0	0			168	1.68	72	25.5102	86	21.3	8.5	80	130	90	130	85	120	80	126.667	85
3	2	36081083	1	42	1	1	0			161	1.61	76.2	29.397	87	24.4	16	79	130	90	141	87	135	95	135.333	90.6667
2	2	36051907	1	42	0	1	0			163	1.63	56	21.0772	76	27	7	76	130	90	121	84	114	79	121.667	84.3333
3	1	36022311	2	46	0	0	0		1	150	1.5	61	27.1111	78	27.1	2	71	130	90	125	90	110	92	121.667	90.6667
2	2	36051532	1	46	1	0	0			165	1.65	69	25.3444	67	30	13	82	130	90	124	86	117	83	123.667	86.3333
3	1	36022343	2	48	0	0	1	1	0	160	1.6	51	19.9219	63	24.6	1	76	130	90	128	88	134	92	130.667	90
2	2	36051746	1	48	1	0	0			172	1.72	67	22.6474	80	35	8	76	130	90	128	82	125	81	127.667	84.3333
3	1	36022661	2	50	0	0	1	1	0	150	1.5	58	25.7778	70	25.7	3	80	130	90	130	80	120	80	126.667	83.3333
2	1	36021255	1	52	1	0	0			165	1.65	68	24.977	72	24.9	3	76	130	90	120	80	140	90	130	86.6667
3	2	36041319	1	52	0	0	1			174.5	1.745	83.3	27.3561	89.5	26.7	14	72	130	90	131	92	135	93	132	91.6667
3	1	36024994	2	56	0	0	1		1	152	1.52	45	19.4771	65	19.4	8	80	130	90	120	80	120	85	123.333	85
2	1	36022688	2	56	0	0	0		1	148	1.48	65	29.6749	90	30.1	6	80	130	90	130	84	130	80	130	84.6667
3	1	36022676	2	57	0	0	1		1	158	1.58	59	23.634	68	23	7	80	130	90	120	80	120	85	123.333	85
3	1	36011119	1	57	1	0	1	1		168.2	1.682	65.3	23.0813	84.6	23.7	9	98	130	90	132	100	135	98	132.333	96
3	1	36021351	1	60	0	0	1	1		160	1.6	66	25.7812	87	25.1	7	75	130	90	120	80	120	75	123.333	81.6667
3	1	36021623	1	64	0	0	0			155	1.55	61	25.3902	71	38.1	13	80	130	90	120	85	130	95	126.667	90
1	2	36062403	2	65	0	0	0		1	141.2	1.412	46.6	23.3731	80	29.6	5	85	130	90	112	68	111	57	117.667	71.6667
2	1	36024179	2	69	0	0	0		1	149	1.49	50	22.5215	98	23.2	6	69	130	90	130	85	130	85	130	86.6667
3	1	36024101	2	69	0	0	1		1	147	1.47	47	21.7502	73	27.8	9	83	130	90	120	85	120	80	123.333	85
3	2	36061627	1	69	0	0	1			165	1.65	59	21.6713	75	25	5	90	130	90	130	90	140	82	133.333	87.3333
2	1	36021741	1	70	0	0	0			158	1.58	57	22.8329	69	27.1	9	72	130	90	130	85	120	80	126.667	85
2	1	36021296	1	71	0	1	0			168	1.68	65	23.03	66	24	7	78	130	90	129	88	125	85	128	87.6667
3	1	36021279	1	72	1	0	0			168	1.68	65	23.03	72	23.3	5		130	90	140	100	120	85	130	91.6667
2	1	36032404	2	76	0	0	0		1	160	1.6	51.2	20	62	21.4	5	83	130	90	132	86	128	83	130	86.3333
2	1	36021805	1	80	0	0	0			155	1.55	46	19.1467	75	26.8	7	66	130	90	130	85	130	80	130	85
2	1	36021751	1	88	0	0	0			158	1.58	65	26.0375	68	37.1	9	71	130	90	120	85	120	75	123.333	83.3333
2	1	36031193	1	50	1	0	0			174	1.74	69.8	23.0546	92.1	27.7	9	95	129	90	139	79	130	72	132.667	80.3333
2	1	36072929	2	45	0	0	0		0	145	1.45	49.2	23.4007	70	32	6	86	128	90	135	86	130	80	131	85.3333
3	1	36071628	1	63	1	0	1			168	1.68	47.8	16.9359	67	17.5	1	82	128	90	120	84	115	82	121	85.3333
2	2	36051783	1	69	2	1	0			172	1.72	72	24.3375	80	30	12	84	127	90	120	84	116	75	121	83
2	1	36011587	1	59	0	0	0			159.7	1.597	66.1	25.9174	89.5	28.8	14	116	126	90	134	83	123	82	127.667	85
3	2	36041349	1	64	1	1	1			160.5	1.605	57.5	22.3212	79.5	24.9	9	80	126	90	120	80	118	84	121.333	84.6667
2	1	36032414	2	30	0	0	0		0	165	1.65	45	16.5289	67	15.2	1	80	125	90	123	88	120	85	122.667	87.6667
2	1	36072682	1	40	0	0	0			160	1.6	69.3	27.0703	85	28.3	14	90	125	90	122	84	126	86	124.333	86.6667
2	1	36071474	1	41	0	0	0			160	1.6	69.3	27.0703	85	28.3	14	90	125	90	122	84	126	86	124.333	86.6667
2	1	36071480	1	45	0	0	0			160	1.6	69.3	27.0703	85	28.3	14	90	125	90	122	84	126	86	124.333	86.6667
2	2	36061362	1	46	0	0	0			157.2	1.572	36.7	14.8512	78	19	1	130	125	90	135	93	126	84	128.667	89
3	2	36041165	1	57	0	0	1	1		171	1.71	105.4	36.0453	117.5	35.8	28		125	90	123	90	120	90	122.667	90
2	1	36071044	1	85	0	0	0			165	1.65	52.5	19.2837	73.5	13.3	4	86	125	90	126	80	111	81	120.667	83.6667
2	2	36051529	1	69	0	0	0			165	1.65	52	19.1001	68	27	10	82	124	90	120	86	114	84	119.333	86.6667
2	2	36042842	2	22	0	0	0		0	157	1.57	42	17.0392	68	99	3		123	90	120	75	135	80	126	81.6667
3	2	36061650	1	50	1	1	0			166	1.66	58.5	21.2295	79	22	7	76	123	90	127	81	134	113	128	94.6667
3	2	36042722	2	58	0	0	1	1	1	155.6	1.556	66.9	27.6317	93	37	11	87	123	90	120	82	121	86	121.5	86
3	2	36061591	1	33	1	1	0			174.5	1.745	68	22.3315	82.2	15.2	7	82	122	90	125	95	120	89	122.333	91.3333
2	1	36021008	1	50													76	122	90	125	84	115	83	120.667	85.6667
2	2	36044048	1	16	0	0	0			174.6	1.746	107	35.099	99.4	28.4		84	120	90	110	70	116	80	115	80
2	1	36033517	1	18	0	0	0			173	1.73	55	18.3768	65	12.5	2	80	120	90	115	80	110	75	115	81.6667
2	1	36071807	1	22	0	0	0			160	1.6	60	23.4375	70	23	5	180	120	90	110	80	105	80	111.667	83.3333
2	1	36032457	2	24	0	0	0		0	156	1.56	50.1	20.5868	67	24.7	2	80	120	90	115	84	110	73	115	82.3333
2	1	36034422	2	28	0	0	0		0	153	1.53	46.8	19.9923	65	13	4	74	120	90	110	85	116	87	115.333	87.3333
3	2	36061607	1	44	0	0	0			165	1.65	60	22.0386	82	23	7	82	120	90	125	88	130	92	125	90
2	2	36041272	1	53	0	0	0			176	1.76	60	19.3698	72	30.1	5	60	120	90	130	92	125	85	125	89
2	1	36022380	2	61	0	0	0		1	158	1.58	52	20.83	69	25.3	9	96	120	90	118	85	114	83	117.333	86
3	1	36022456	2	63	0	0	1	1	1	152	1.52	75	32.4619	85	21.8	8.3	72	120	90	120	86	120	84	120	86.6667
2	1	36021462	1	65	1	1	0			174	1.74	76	25.1024	90	25.1	6	80	120	90	120	85	120	80	120	85
2	1	36021639	1	65	0	0	0			164	1.64	69	25.6544	78	28.7	10	60	120	90	120	85	110	80	116.667	85
3	1	36021342	1	66	0	0	1			165	1.65	58	21.3039	66	23.2	8.6	75	120	90	135	85	130	85	128.333	86.6667
3	1	36021778	1	67	0	0	1	1		170	1.7	53	18.3391	90	29.3	9	66	120	90	120	85	120	80	120	85
3	1	36021537	1	69	0	0	1			160	1.6	56	21.875	78	22	2	52	120	90	120	80	120	80	120	83.3333
2	1	36021780	1	76	0	0	0			159	1.59	44	17.4044	67	29.7	7	60	120	90	120	85	120	86	120	87
3	1	36022656	2	79	0	0	1	1	0	145.2	1.452	40	18.9726	73.1	22.3	7.2	78	120	90	120	88	115	85	118.333	87.6667
2	1	36021499	1	80	0	0	0			150	1.5	44	19.5556	72	24	1	70	120	90	114	80	110	85	114.667	85
3	1	36071380	1	61	0	0	1			155	1.55	63.1	26.2643	98	29.4	15	81	119	90	131	90	123	94	124.333	91.3333
2	2	36041167	1	61	1	1	0			153	1.53	47.9	20.4622	83	25	7		116	90	115	89	110	70	113.667	83
2	1	36021305	1	56	1	0	0			160	1.6	48	18.75	66	18.7	3	91	110	90	105	85	110	70	108.333	81.6667
2	1	36033416	1	22	2	1	0			170	1.7	58.5	20.2422	81	10	4	75	109	90	108	90	105	89	107.333	89.6667
2	1	36034434	2	44	0	1	0		0	154	1.54	57.8	24.3717	89.5	21	5	76	109	90	108	88	105	90	107.333	89.3333
2	1	36071802	1	22	0	0	0			170	1.7	70	24.2215	80	20	10	70	100	90	110	80	110	80	106.667	83.3333
2	1	36021339	1	65	1	1	0			145	1.45	42	19.9762	62	19.9	9	80	100	90	110	80	120	80	110	83.3333
3	1	36022570	2	76	0	0	0		1	157	1.57	54	21.9076	78	24.8	1	70	100	90	110	95	107	85	105.667	90
3	1	36072750	2	72	0	0	1		1	141	1.41	40.2	20.2203	77	31	5	90	225	89	211	89	210	88	215.333	88.6667
3	1	36074055	2	77	0	0	1		1	144	1.44	42	20.2546	76	18.2	3	67	208	89	205	90	202	89	205	89.3333
3	1	36072028	2	95	0	0	1		1	146.5	1.465	39.9	18.5908	77	29.6	3	75	204	89	189	84	185	89	192.667	87.3333
3	2	36082204	2	75	0	0	1	1	1	138	1.38	51.6	27.0951	91	37.4	12	70	199	89	199	96	203	89	200.333	91.3333
3	2	36052379	2	76	0	0	0		1	144.3	1.443	39.6	19.0179	73	36.8	4	88	199	89	183	88	194	87	192	88
3	2	36042015	2	85	0	0	1		1	141	1.41	43.6	21.9305	81.5	40.5	7	100	189	89	191	92	182	80	187.333	87
3	1	36022112	2	63	0	0	0		1	156	1.56	48.3	19.8471	79.8	30.3	3	65	186	89	169	85	162	84	172.333	86
3	1	36012049	2	79	0	1	0		1	147	1.47	63.5	29.3859	103.6	44.4	16	92	185	89	171	97	182	91	179.333	92.3333
3	2	36052216	2	79	0	0	1		1	142	1.42	38.8	19.2422	69	32.4	4	80	181	89	164	91	156	86	167	88.6667
3	1	36011194	1	66	0	0	1	1		166	1.66	80.3	29.1407	102.3	30.7	19	70	179	89	178	93	168	101	175	94.3333
3	1	36022157	2	67	0	0	1	1	1	150.4	1.504	46.5	20.5569	69.1	30.5	4	67	179	89	190	97	192	98	187	94.6667
3	1	36031387	1	76	0	0	1			168	1.68	52.9	18.7429	66	19.6	4	69	178	89	170	84	194	85	180.667	86
3	2	36041788	2	60	0	0	1		1	147	1.47	46.5	21.5188	75.6	31.1	5	85	176	89	178	89	174	86	176	88
3	1	36072756	2	61	0	0	1		1	149	1.49	53	23.8728	94	79.2	7	94	176	89	161	88	160	83	165.667	86.6667
3	2	36041365	1	66	0	0	0			154	1.54	54	22.7694	74	18.9	10	62	176	89	160	89	160	90	165.333	89.3333
3	2	36052593	2	50	0	0	0		1	163	1.63	52.9	19.9104	64	28.9	3	84	175	89	158	90	165	98	166	103.667
3	2	36041637	1	69	0	0	1	1		166	1.66	61.5	22.3182	86.3	29.6	9	69	174	89	165	87	160	85	166.333	87
3	1	36021521	1	77	0	0	0			157	1.57	56.9	23.0841	85.3	28.8	12	89	172	89	157	87	163	91	164	89
3	2	36081637	1	56	1	1	1			170	1.7	86.7	30	104	29.4	19	82	171	89	171	103	168	99	170	97
3	2	36041368	2	66	0	0	1		1	150	1.5	58.3	25.9111	88	38.3	10	65	170	89	175	78	185	83	176.667	83.3333
3	2	36051304	1	73	1	1	0			166	1.66	71.8	26.056	90	33.7	18	59	170	89	178	83	167	86	171.667	86
3	2	36061378	1	68	0	0	0			156	1.56	52.8	21.6963	80	20	8	86	169	89	157	65	142	67	156	73.6667
3	2	36042814	2	55	0	0	1		1	144.2	1.442	54.7	26.3061	86.3	38.1	10	79	168	89	167	86	140	83	158.333	86
3	1	36022483	2	64	0	0	0		1	146.4	1.464	58.5	27.2944	89.1	38.7	12	69	168	89	166	94	157	89	163.667	90.6667
3	2	36052008	2	52	0	1	0		1	145.1	1.451	48.3	22.941	76.4	32.4		69	167	89	171	88	166	88	168	88.3333
3	1	36011643	1	61	0	1	1	1		162.6	1.626	72.9	27.5732	91	28.9	16	70	167	89	158	91	157	87	160.667	89
3	1	36071244	1	67	0	0	0			155	1.55	52.2	21.7274	80	24.8	9	62	167	89	160	85	141	82	156	85.3333
3	2	36052449	2	64	0	0	0		1	152	1.52	48.2	20.8622	75	25.4	4	63	166	89	163	83	152	83	160.333	85
3	1	36021676	1	68	0	0	0			158	1.58	52	20.83	77.3	24.1	7.4	57	166	89	167	101	160	100	164.333	96.6667
3	1	36072060	2	76	0	0	1	1	1	150.5	1.505	45.7	20.1764	79	33.8	5	88	166	89	163	90	158	77	162.333	85.3333
3	1	36031376	1	81	0	0	0			168	1.68	54.4	19.2744		28.1	5	71	164	89	173	91	159	86	165.333	88.6667
3	1	36011501	1	57	0	1	0			167.8	1.678	79.4	28.1992	94.6	27.5	16	75	162	89	151	89	146	86	153	88
3	2	36062510	2	64	0	1	0		1	161.6	1.616	52.7	20.1803	82	30.2	4	85	162	89	146	86	135	78	147.667	84.3333
3	1	36031415	1	86	0	0	1			150	1.5	34.4	15.2889	68	24.6	1	95	162	89	173	94	170	90	168.333	91
3	1	36072648	2	58	0	0	1		1	147	1.47	57.8	26.7481	88	36.2	10	72	161	89	160	85	165	80	162	84.6667
3	1	36032080	2	80	0	0	1	1	1	157	1.57	36.3	14.7268	80	34	7	71	160	89	155	90	163	84	159.333	87.6667
3	2	36042365	2	57	0	0	1	1	1	152	1.52	68	29.4321	93	36.1	13	72	159	89	168	84	157	88	161.333	87
3	1	36011566	1	64	0	0	1			157.4	1.574	56.4	22.7651	73.6	19.8	9	79	159	89	156	81	158	81	157.667	83.6667
3	2	36041577	1	68	1	1	0			144.2	1.442	46.9	22.555	75	24	10	68	159	89	168	76	173	71	166.667	78.6667
3	1	36012575	2	67	0	1	0		1	148	1.48	62.2	28.3966	84.1	39.9		78	158	89	158	90	156	88	157.333	89
3	1	36031097	1	59	0	0	0			166	1.66	75.9	27.5439	92.2	24.5	16	85	157	89	147	84	161	92	155	88.3333
3	1	36012361	2	54	0	0	1	1	1	153.6	1.536	68.2	28.9069	90.4	39.2	13	87	156	89	140	90	151	84	149	87.6667
3	1	36074018	2	34	0	0	0		0	152	1.52	49	21.2084	89	17	7	74	154	89	150	85	148	80	150.667	84.6667
3	2	36084074	2	52	0	0	0		0	148	1.48	63.3	28.8988	82	36.5	12	77	154	89	143	92	135	80	144	87
3	2	id=36081	1	65	0	0	0		0	148	1.48	63.3	28.8988	82	36.5	12	77	154	89	143	92	135	80	144	87
3	1	36072918	2	81	0	0	0		1	135	1.35	31.1	17.0645	60	18.2	1	74	154	89	143	67	145	65	147.333	73.6667
3	1	36071578	1	74	0	0	1			150	1.5	48.1	21.3778	73	26.6	9	84	153	89	153	87	150	85	152	87
3	1	36014202	2	48	0	0	1	1	0	155.4	1.554	65	26.9161	85	34.7	9	86	152	89	142	89	142	83	145.333	87
3	1	36031108	1	20	2	1	1	1		157.5	1.575	62.9	25.3565	87	29.9	14	69	151	89	147	88	138	90	145.333	89
2	2	36041059	1	41	1	1	0			146	1.46	49.4	23.1751	75	13	8	80	151	89	137	86	130	88	139.333	87.6667
3	1	36012523	2	73	0	1	1		1	149.4	1.494	54.6	24.462	82	33.4	8	82	151	89	151	86	146	85	149.333	86.6667
2	2	36081677	1	42	0	1	0			160	1.6	61.4	23.9844	76	17.2	6	80	150	89	112	83	120	80	127.333	84
3	1	36012273	2	57	0	0	1	1	1	149.4	1.494	62	27.7773	89.8	38.5	11	74	149	89	141	90	146	101	145.333	93.3333
3	1	36011266	1	59	0	1	0			168	1.68	65.2	23.1009	85.9	26.4	10	84	149	89	145	90	139	84	144.333	87.6667
3	1	36034107	2	62	0	0	0		1	156.4	1.564	62.8	25.6736	90.5	34.4	9	63	149	89	136	92	142	82	142.333	87.6667
3	1	36011376	1	62	1	1	0	1		168.6	1.686	70.4	24.7661	102	25.4	15	95	149	89	134	95	151	96	144.667	93.3333
2	2	36051217	1	52	2	1	0			166	1.66	70.1	25.4391	90	23.9	12	55	148	89	136	92	134	87	139.333	89.3333
3	1	36022097	2	56	0	0	1	1	1	153	1.53	59.3	25.3321	88	37.4	9	74	148	89	134	85	133	83	138.333	85.6667
3	2	36082714	2	50	0	0	0		1	157	1.57	52.1	21.1368	72	23.3	4	75	147	89	145	87	145	85	145.667	87
2	1	36033009	1	60	0	0	0			170.1	1.701	73.4	25.3681	88.1	24.2	13	87	147	89	133	84	130	86	136.667	86.3333
3	2	36051245	1	57	0	0	1			168	1.68	77.1	27.3172	91.1	24.1	15	93	146	89	141	87	140	84	142.333	86.6667
3	1	36021045	1	59	1	0	1			158.8	1.588	67.8	26.8862	91.4	27.3	15	69	146	89	141	87	141	89	142.667	88.3333
3	2	36051310	1	63	1	1	0			158	1.58	43.7	17.5052	74	13.6	2	81	146	89	144	87	144	90	144.667	88.6667
3	1	36021121	1	65	1	1	1			158.2	1.582	55.1	22.016	77.5	28.2	5	56	146	89	142	88	140	84	142.667	87
3	1	36012560	2	74	0	1	1		1	142	1.42	58.9	29.2105	89.1	42	15	82	146	89	147	80	154	75	149	81.3333
3	1	36012564	2	74	0	1	1	1	1	142	1.42	58.9	29.2105	89.1	42	15	82	146	89	147	80	145	75	146	81.3333
3	1	36034424	2	31	0	0	0		0	156	1.56	37.8	15.5325	65	21.3	2	79	145	89	142	87	140	85	142.333	87
3	1	36085996	2	43	0	0	0		0	147	1.47	61.3	28.3678	90	45.7	12	81	145	89	130	91	130	92	135	90.6667
3	1	36072873	2	49	0	0	0		0	144	1.44	55.2	26.6204	80	27.1	3	95	145	89	141	94	142	93	142.667	92
3	1	36014377	2	50	0	0	1	1	0	154.3	1.543	54.2	22.765	71.9	32.8	6	94	145	89	145	90	142	92	144	90.3333
2	2	36052116	2	55	0	1	0		0	150	1.5	62	27.5556	89.5	37.1	11	72	145	89	138	83	128	82	137	84.6667
3	1	36011514	1	58	0	0	0			172	1.72	90	30.4218	102.3	28	19	67	145	89	144	88	143	86	144	87.6667
2	1	36071200	2	59	1	1	0		1	166	1.66	67.2	24.3867	87	23.2	11	78	145	89	139	90	135	89	139.667	89.3333
3	2	36041624	1	59	0	1	0			165.5	1.655	71.3	26.0312	88.5	21.7	14	68	145	89	141	77	136	81	140.667	82.3333
3	1	36031075	1	67	0	1	1	1		170	1.7	66.4	22.9758	88.1	24.1	10	66	145	89	139	81	139	81	141	83.6667
2	1	36034056	2	50	0	0	0		1	154	1.54	49.1	20.7033	69	21.6	2	87	144	89	119	85	131	81	131.333	85
3	1	36072395	2	53	0	0	0		1	155	1.55	69.5	28.9282	100	41.6	13	93	144	89	141	91	146	93	143.667	91
3	2	36051200	1	57	1	1	0			161	1.61	54.6	21.064	76	24	7	92	144	89	139	91	141	89	141.333	89.6667
3	1	36011340	1	62	0	1	1			169.8	1.698	78.3	27.1573	91	27.9	16	63	144	89	143	89	147	86	144.667	88
3	1	36071365	1	58	0	0	0			162	1.62	49	18.6709	67	15.6	4	77	143	89	145	84	139	85	142.333	86
3	1	36014555	2	59	0	0	1	1	1	158	1.58	66.2	26.5182	84	37.3	10	82	143	89	139	84	140	88	140.667	87
3	2	36082933	2	53	0	0	0		1	150	1.5	44.2	19.6444	63	21	3	84	142	89	140	87	138	85	140	87
2	1	36021097	1	70	0	0	0			167	1.67	63	22.5896	80.7	22.2	9	80	142	89	129	80	123	76	131.333	81.6667
3	1	36011059	1	70	0	1	0			159.4	1.594	70.4	27.7074	81.5	27.9	18	70	142	89	137	84	146	89	141.667	87.3333
2	2	36042899	2	41	0	0	0		0	160.1	1.601	54.7	21.3405	73	23.6	3	86	141	89	136	90	128	85	135	88
3	2	36061756	1	42	0	0	0			162	1.62	79.5	30.2926	93	31	18	103	141	89	124	90	120	92	128.333	90.3333
2	2	36062923	2	47	0	1	0		0	163	1.63	60	22.5827	78	25.8	4		141	89	131	84	135	90	135.667	87.6667
3	1	36071700	1	52	1	0	1			152	1.52	61.8	26.7486	80	21.3	14	84	141	89	139	85	142	85	140.667	86.3333
3	2	36082845	2	57	0	0	1		1	154	1.54	68.1	28.7148	81	31.8	7	85	141	89	139	87	137	85	139	87
3	1	36022191	2	52	0	0	1		1	161.2	1.612	55.1	21.2042	80.1	30	4	90	140	89	126	88	140	90	135.333	89
2	2	36041144	1	54	0	0	0			162.5	1.625	70	26.5089	91.5	27.5	14	64	140	89	128	87	130	83	132.667	86.3333
3	1	36022615	2	54	0	0	0		1	151.4	1.514	61.8	26.961	86.1	39.2	10	78	140	89	141	99	136	84	139	90.6667
3	1	36012911	2	59	0	1	0		1	149	1.49	50.7	22.8368	76.3	33.3	6	85	140	89	140	85	147	87	142.333	87
2	2	36061580	1	63	2	1	0			164.5	1.645	55.6	20.5467	83.5	18.5	9	78	140	89	130	77	135	80	135	82
3	1	36032205	2	80	0	0	0		1	144	1.44	42.1	20.3029	65	34.1	3	79	140	89	142	95	130	93	137.333	92.3333
3	1	36072591	2	48	0	0	1		1	149	1.49	56.7	25.5394	86	34.3	8	84	139	89	143	87	136	87	139.333	87.6667
2	1	36071108	2	49	1	1	0		0	157	1.57	57.8	23.4492	78	15.2	9	87	139	89	133	80	130	82	134	83.6667
3	2	36081453	1	68	0	1	1	1		167	1.67	65	23.3067	96	25.3	11	70	139	89	138	80	130	82	135.667	83.6667
2	1	36031463	1	28	0	0	0			168	1.68	69.8	24.7307	83	22.4	9	76	138	89	138	86	136	88	138	89
2	2	36081610	1	42	2	1	0			171	1.71	98	33.5146	73	24.3	9	70	138	89	130	80	128	79	132	82.6667
2	2	36082268	2	53	0		0		1	153	1.53	51.2	21.8719	80	26.6	5	86	138	89	139	75	138	80	138.333	81.3333
3	2	36054133	2	59	0	0	1		1	154	1.54			75			72	138	89	133	82	133	82	134.667	84.3333
2	1	36072424	2	62	0	0	0		1	149	1.49	45.9	20.6747	75	37.1	14	85	138	89	126	81	133	83	132.333	84.3333
2	2	36042553	2	65	0	0	0		1	151	1.51	69.3	30.3934	90	39.3	15	85	138	89	138	89	138	89	138	89
2	1	36032021	2	70	0	0	0		1	144	1.44	47	22.6659	72	34.1	3	67	138	89	138	89	138	89	138	89
2	1	36071370	1	20	0	0	0			174	1.74	76.8	25.3666	84	20.9	8	71	137	89	129	84	137	78	134.333	83.6667
2	2	36081803	1	30	2	1	0			162	1.62	62	23.6244	85	21.4	10	69	137	89	130	80	128	72	131.667	80.3333
2	2	36061686	1	39	1	1	0			163	1.63	54.8	20.6255	70	15.7	5	84	137	89	132	84	132	77	133.667	83.3333
2	1	36033343	1	42	1	1	0			169	1.69	84.4	29.5508	106	27.8	16	99	137	89	132	87	90	88	119.667	88
2	2	36081736	1	49	2	1	0			162	1.62	62	23.6244	85	21.4	10	69	137	89	130	80	128	72	131.667	80.3333
3	1	36032101	2	53	0	0	1	1	1	141	1.41	37.3	18.7616	61.5	22.5	3	65	137	89	127	88	127	85	130.333	87.3333
2	2	36082397	2	54	0	0	0		1	150	1.5	46	20.4444	68	26.2	4	70	137	89	130	80	137	82	134.667	83.6667
2	2	36041195	1	62	0	1	0			163.8	1.638	70	26.0898	87.6	30	15	69	137	89	132	84	136	82	135	85
2	1	36071214	1	25	2	0	0			160.2	1.602	69.8	27.1976	86	23.5	11	90	136	89	115	85	121	88	124	87.3333
2	1	36011543	1	46	0	1	0			175.2	1.752	85.2	27.7569	85.4	26.1	14	65	136	89	137	89	138	86	137	88
2	2	36081025	1	51	0	1	0			154.2	1.542	61	25.6544	80	21	12	82	136	89	116	80	126	72	126	80.3333
3	1	36033322	1	51	1	0	0			171	1.71	85.8	29.3424	101	29.7	17	71	136	89	144	92	140	87	140	89.3333
2	2	36061190	1	52	1	1	0			173.4	1.734	54.9	18.2589	75.5	10.8	3	96	136	89	130	93	125	87	130.333	89.6667
2	2	36081416	1	59	0	0	0			161	1.61	59.5	22.9544	93	23.8	10	81	136	89	130	80	128	79	131.333	82.6667
2	1	36012870	2	68	0	0	0		1			72			42.8	16	75	136	89	124	76	124	74	128	79.6667
3	2	36042635	2	47	0	0	1	1	0	151.2	1.512	59.6	26.0701	82.5	34	9	67	135	89	144	90	135	90	139.5	89.5
2	2	36051817	1	50	1	1				170	1.7	72	24.9135	80	30	1	84	135	89	130	82	124	78	129.667	83
2	1	36012593	2	51	0	0	0		0	162.8	1.628	67.1	25.3171	86.9	35.8	8	70	135	89	143	71	140	80	139.333	80
2	1	36034009	2	64	0	1	0		1	151.2	1.512	46.2	20.2087	73.6	34	4	88	135	89	136	89	123	89	131.333	89
3	1	36031072	1	82	1	0	0			160	1.6	58.7	22.9297	86.2	31.8	11	103	135	89	139	93	136	90	136.667	90.6667
2	1	36012755	2	39	0	0	0		0	151	1.51	60.7	26.6216	78.8	32.8	18	87	134	89	129	86	132	88	131.667	87.6667
3	2	36061749	1	58	0	0	1	1		164	1.64	82	30.4878	103	29	20	74	134	89	129	92	130	90	131	90.3333
3	2	36042566	2	59	0	0	1		1	148.7	1.487	57	25.7782	80	38.2	9	70	133	89	124	82	128	86	128.5	85.5
3	1	36012079	2	62	0	0	1	1	1	153	1.53	51.5	22.0001	73.9	31.4		72	133	89	131	89	130	88	131.333	88.6667
2	1	36021022	1	72	1	1	0			168	1.68	60.5	21.4357	63.5	19.7	5	78	133	89	129	86	125	80	129	85
2	1	36031074	2	48	1	0	0		0	167.4	1.674	66.6	23.7664	97	22.3	9	78	132	89	127	81	121	77	126.667	82.3333
2	2	36052587	2	49	0	0	0		0	145	1.45	65.3	31.0583	90.1	31.6	15	81	132	89	136	89	130	89	132.667	89
2	2	36052208	2	63	0	1	0		1	139	1.39	44.2	22.8767	76	36.4	7	87	132	89	134	83	139	85	135	85.6667
2	2	36081658	1	53	0	0	0			157	1.57	67.6	27.425	93	27.4	15	74	131	89	130	79	128	70	129.667	79.3333
2	2	36081563	1	54	2	1	0			167	1.67	54.7	19.6135	80	14.2	4	70	131	89	130	86	128	80	129.667	85
2	2	36041400	1	65	0	1	0			159.3	1.593	64.8	25.5354	94	27.3	14	83	131	89	124	85	119	77	124.667	83.6667
2	1	36031497	1	19	0	0	0			175	1.75	54.9	17.9265	72	18.8	2	98	130	89	128	85	122	85	126.667	86.3333
2	2	36051778	1	38	1	1	0			175	1.75	70	22.8571	80	29	8	79	130	89	127	84	120	82	125.667	85
2	1	36072681	2	52	0	0	0		1	154	1.54	83	34.9975	85	33.9	7	86	130	89	130	90	128	89	129	89.3333
3	1	36072099	2	56	0	0	1	1	1	154.5	1.545	63.9	26.7697	90	34.4	9	89	130	89	124	86	124	89	126	88
2	2	36081441	1	58	0	0	0			165	1.65	77.1	28.3196	100	27.3	17	77	130	89	129	87	127	85	128.667	87
2	1	36011064	1	55	1	1	0			160	1.6	71.6	27.9687	96	27.9	16	86	129	89	127	88	128	81	128	86
2	1	36033076	1	19	0	0	0			168	1.68	54.4	19.2744	69	10.5	3	139	128	89	148	84	115	86	130.333	86.3333
2	1	36014224	2	41	0	0	0		0	159.2	1.592	82	32.354	96.1	39.2	15	98	128	89	130	89	128	79	128.667	85.6667
1	1	36072494	2	47	0	0	0		1	144.4	1.444	60.9	29.2067	82	37	12	97	128	89	127	60	100	69	118.333	72.6667
2	1	36021693	1	52	0	0	0			163	1.63	56.9	21.4159		19.4	7	70	128	89	124	83	122	85	124.667	85.6667
2	2	36081476	1	36	0	0	0			168	1.68	49.1	17.3965	67	14.4	2	104	126	89	128	80	125	80	126.333	83
2	1	36031365	1	48	0	0	0			160	1.6	56	21.875		21	8	96	126	89	128	90	126	86	126	89
2	1	36032378	2	32	0	0	0		0	167	1.67	67	24.0238	80	25.7	2	68	125	89	116	86	112	88	117.667	87.6667
2	1	36021854	1	38	0	1	0			164	1.64	65.3	24.2787	82	22.8	9	65	125	89	119	88	120	86	121.333	87.6667
2	1	36034149	2	62	0	0	0		1	148	1.48	65.1	29.7206	85	38.8	14	98	124	89	127	84	117	83	122.667	85.3333
2	1	36012799	2	40	0	0	0		0	157.4	1.574	75	30.2727	87	36.9	12	80	123	89	131	82	137	83	130.333	84.6667
2	1	36071159	1	43	1	1	0			171	1.71	66.4	22.7078	86	20.9	8	78	123	89	121	87	121	85	121.667	87
2	2	36062415	2	46	0	1	0		0	143.8	1.438	42.3	20.4561	66.5	20.1	5	64	123	89	122	88	122	88	122.333	88.3333
2	2	36062775	2	58	0	0	0		0	165	1.65	60	22.0386	78	24.8	4.2	85	123	89	124	85	130	90	125.667	88
2	1	36022185	2	59	0	0	0		1	144.6	1.446	43	20.5651	66.9	30.2	4	77	122	89	130	91	123	83	125	87.6667
3	1	36021020	1	72	0	0	1			160	1.6	54.9	21.4453	72.2	27.5	9	84	122	89	128	92	125	82	125	87.6667
2	2	36052018	2	50	0	1	0		1	142	1.42	55.2	27.3755	86.1	38.8	1.1	89	121	89	118	82	124	78	121	83
2	2	36042597	2	52	0	0	0		0	152	1.52	61.8	26.7486	84	34.3	9	71	121	89	136	87	128	88	128.5	88
2	2	36041125	1	47	0	1	0			161.3	1.613	63.2	24.2912	90	27.8	10	86	120	89	121	94	125	85	122	89.3333
3	1	36072729	2	49	0	0	0		0	157	1.57	54.2	21.9887	90		4		120	89	110	90	123	91	117.667	90
2	1	36031192	1	60	0	1	0			168	1.68	67.9	24.0575	84.2	21.8	11	79	120	89	110	85	130	75	120	83
3	1	36072733	2	74	0	0	0		1	152.6	1.526	60	25.7657	87	24.3	8		120	89	130	90	127	92	125.667	90.3333
3	1	36071086	1	41	0	0	0			165	1.65	51.4	18.8797	75	25.1	3	100	118	89	119	93	118	90	118.333	90.6667
2	1	36012015	2	52	0	0	0		1	149	1.49	64.5	29.0527	92	41.4	12	84	118	89	120	89	120	90	119	89
2	1	36021030	1	71	0	1	0			159	1.59	65.1	25.7506	98	36.5	15	144	118	89	118	94	115	83	117	88.6667
2	2	36081150	1	53	1	1	0			162	1.62	65.8	25.0724	88	25.4	12	78	116	89	120	80	120	84	118.667	84.3333
2	1	36071497	1	63	0	0	0			153	1.53	56.3	24.0506	81	23.5	11	83	115	89	116	84	120	86	117	86.3333
1	1	36022017	2	46					0	155	1.55	50.5	21.0198	64.5	21.4	3	63	114	89	108	69	120	76	114	78
2	1	36033438	1	23	0	0	0			175	1.75	76.6	25.0122	92	22.2	8	79	112	89	110	80	114	85	112	84.6667
1	1	36033431	1	21	0	1	0			173	1.73	59.2	19.7801	72	13.2	3	64	110	89	100	56	100	55	103.333	66.6667
3	1	36072772	2	78	0	0	0	1	1	149	1.49	36.3	16.3506	73	24.2	1	82	197	88	178	85	190	86	188.333	86.3333
3	2	36061156	1	72	1	0	0			149	1.49	50.3	22.6566	83	25.5	11	78	192	88	171	86	192	88	185	87.3333
3	2	36042743	2	61	0	0	1		1	149	1.49	69.3	31.2148	93.7	31.3	16	74	189	88	188	97	126	62	125.667	61.6667
3	2	36082190	2	67	0	0	1		0	150	1.5	55.3	24.5778	85	54	8	73	188	88	180	85	180	84	182.667	85.6667
3	1	36072501	2	67	0	0	1		1	148.8	1.488	45.5	20.5497	72	25.5	4	60	182	88	171	88	164	84	172.333	86.6667
3	1	36072899	2	80	0	0	1		1	148	1.48	50	22.8269	96	38.4	8	118	182	88	172	86	169	89	174.333	87.6667
3	1	36012874	2	64	0	0	1	1	1	151.2	1.512	55.6	24.3204	87	35.7	8	90	180	88	173	88	162	87	171.667	87.6667
3	1	36032007	2	71	0	0	1	1	1	154.6	1.546	45.3	18.9531	68	31.2	3	84	179	88	162	83	170	77	170.333	82.6667
3	1	36022163	2	65	0	0	1	1	1	159.2	1.592	59.6	23.5158	82.3	32.6	7	75	175	88	163	86	163	87	167	87
3	1	36071163	1	83	2	1	0			156	1.56	45.6	18.7377	69	22.2	5	80	175	88	173	85	181	81	176.333	84.6667
3	1	36022146	2	66	0	1	0		0	159.8	1.598	55	21.5382	80.3	29.8	5	75	173	88	169	84	157	94	166.333	88.6667
3	2	36062632	2	77	0	0	1		1	140	1.4	52.9	26.9898	89.2	37.3	13	88	172	88	159	80	158	66	163	78
3	2	36052204	2	55	0	0	1		1	159	1.59	77	30.4577	102	38	13	89	171	88	167	67	160	87	166	80.6667
3	1	36031002	1	71	1	1	1	1		158	1.58	70.7	28.3208	94	27.7	19	80	171	88	168	85	166	82	168.333	85
3	1	36011049	1	71	1	1	1	1		163	1.63	70	26.3465	96	32.6	16	70	171	88	165	89	175	97	170.333	91.3333
3	1	36022148	2	65	0	0	0		0	153	1.53	55.9	23.8797	86	36.6	8	84	170	88	149	88	154	84	157.667	86.6667
3	2	36061285	1	66	0	0	0			159	1.59	54	21.3599	76.5	18.5	8	75	170	88	151	77	148	78	156.333	81
3	1	36012669	2	76	0	0	1	1	1	150.3	1.503	64.1	28.3753	88	39.8	14	69	169	88	155	87	147	94	157	89.6667
3	1	36072056	2	68	0	0	0		1	156	1.56	58.8	24.1617	90	36.4	8	93	166	88	164	84	167	83	165.667	85
3	2	36061638	1	44	0	1	0			152	1.52	70.1	30.3411	94	28.5	18	87	165	88	163	87	164	85	164	86.6667
3	1	36032422	2	78	0	0	0		1	145	1.45	29.5	14.0309	60	33	7	79	165	88	162	85	160	80	162.333	84.3333
3	2	36062941	2	46	0	1	0		0	151	1.51	52.8	23.1569	77	29	6	72	164	88	143	88	144	85	150.333	87
3	1	36032291	2	49	0	0	0		0	150	1.5	56.1	24.9333	79.2	34.6	7	72	164	88	135	79	130	78	143	81.6667
3	1	36072912	2	63	0	0	1	1	1	153	1.53	41.7	17.8137	81	36.1	5	80	164	88	160	85	153	80	159	84.3333
3	1	36032170	2	50	0	0	0		0	161	1.61	65.9	25.4234	82.3	33.2	7	87	163	88	148	81	152	85	154.333	84.6667
3	2	36054177	2	61	0	0	1		1	148	1.48	51.2	23.3747	88.1	32.2	7	90	163	88	157	87	151	86	157	87
3	1	36072316	2	84	0	0	1	1	1	142	1.42	46.3	22.9617	93	40.5	8	62	163	88	161	92	164	88	162.667	89.3333
3	1	36033110	1	50	0	0	1			163.7	1.637	69.3	25.8604	87	19.3	12	69	162	88	148	98	166	97	158.667	94.3333
3	2	36051194	1	73	0	1	1			159	1.59	53.3	21.083	75	23.3	8	72	162	88	162	95	160	95	161.333	92.6667
3	2	36081485	1	63	0	1	1	1		159	1.59	54.1	21.3995	76	21.3	8	82	161	88	150	80	148	79	153	82.3333
3	2	36081842	1	32	1	1	1			179	1.79	96.6	30.1489	101	26.7	15	84	160	88	152	88	150	80	154	85.3333
3	2	36041282	1	61	0	0	0			162.3	1.623	60.8	23.0816	84	25.9	10	83	160	88	165	95	169	92	164.667	91.6667
3	2	36051274	1	64	1	0	1	1		157	1.57	63.7	25.8428	81	23.6	14	71	160	88	152	88	152	88	154.667	88
3	2	36061406	1	66	0	0	0			164.8	1.648	66.1	24.3381	86.5	22.7	12	56	160	88	153	81	145	79	152.667	82.6667
3	2	36062642	2	72	0	0	0		1	147.2	1.472	48.2	22.2449	86	31.3	7	73	160	88	164	77	149	81	157.667	82
3	1	36071040	1	63	1	0	0			162	1.62	61.3	23.3577	88	24.5	10	75	159	88	167	92	149	83	158.333	87.6667
3	2	36042576	2	51	0	0	1		1	155.2	1.552	61.8	25.657	90.8	33.5	8	84	158	88	154	85	104	58	104	57.6667
3	2	36051016	1	53	0	1	0			171	1.71	90.6	30.9839	104.5	30.3	20	107	158	88	142	85	152	88	150.667	87
3	2	36062547	2	74	0	0	0		1	152	1.52	40.7	17.616	73.2	26.6	2	81	158	88	159	79	155	78	157.333	81.6667
3	1	36074038	2	79	0	0	0		0	149	1.49	59	26.5754	89	36.7	11	97	158	88	162	92	160	90	160	90
3	2	36052318	2	84	0	1	0		1	146.5	1.465	43.6	20.3147	70	38.1	5	87	158	88	166	93	157	91	160.333	90.6667
3	1	36012106	2	66	0	0	1	1	1	144	1.44	53.7	25.897	82.5	40.1	10	79	157	88	157	82	148	82	154	84
3	1	36024018	2	72	0	0	1		1	148	1.48	64.9	29.6293	101	40	15	90	156	88	169	73	157	80	160.667	80.3333
3	1	36031066	1	76														156	88	169	85	149	87	158	86.6667
3	1	36014414	2	53	0	0	1	1	1	160.2	1.602	62.3	24.2752	79.9	24.3	5	78	155	88	158	86	156	87	156.333	87
3	2	36082682	2	54	0	0	0		1	154	1.54	63.1	26.6065	83	32.5	9	76	155	88	150	80	148	78	151	82
3	2	36041596	1	59	1	0	0			162.4	1.624	55.1	20.892	81.4	20.4	7	92	155	88	143	88	142	84	146.667	86.6667
3	2	36084029	2	62	0	0	0		1	156	1.56	76.5	31.4349	105	39.3	16	74	155	88	140	86	135	80	143.333	84.6667
3	2	36042639	2	58	0	1	1	1	1	149	1.49	59.3	26.7105	83	38.1	10	77	114	62	116	66	112	60	102.667	57
3	2	36041536	1	59	0	0	0			173.2	1.732	81.9	27.3016	96.1	31.2	15	80	154	88	149	82	149	87	150.667	85.6667
3	2	36062429	2	72	0	0	0		1	141.2	1.412	61.6	30.8966	97.2	45.6	19	81	154	88	147	84	144	75	148.333	82.3333
3	2	36051060	1	61	0	1	1			164	1.64	59.2	22.0107	82.5	28	9	72	153	88	147	89	157	88	152.333	88.3333
3	1	36072557	2	64	0	0	0		1	147	1.47	50.5	23.3699	84	37	7	66	153	88	155	86	142	82	150	85.3333
2	2	36081536	1	50	1	1	0			155	1.55	59.8	24.8907	90	27.7	12	101	152	88	113	87	136	86	133.667	87
3	1	36032020	2	65	0	0	1	1	1	147	1.47	60.9	28.1827	88	37.5	12	101	152	88	146	88	157	90	151.667	88.6667
3	1	36032014	2	55	0	1	0		1	149	1.49	53.5	24.098	78.3	30.9	7	79	151	88	146	90	132	88	143	88.6667
3	1	36072970	2	70	0	0	0		1	153	1.53	43.7	18.668	62	27.2	3	78	151	88	151	91	152	84	151.333	87.6667
2	1	36031323	1	48	0	0	0			170	1.7	82.3	28.4775	97	27.8	16	92	150	88	135	88	130	80	138.333	85.3333
3	1	36022345	2	56	0	0	1	1	1	155	1.55	76	31.6337	79	24.9	2	76	150	88	150	99	145	77	148.333	88
3	2	36081322	1	57	1	1	1			163	1.63	50.4	18.9695	75	16.7	7	89	150	88	148	80	140	80	146	82.6667
3	1	36022477	2	68	0	0	1		1	152	1.52	58	25.1039	86	35.3	9	80	150	88	150	86	147	88	149	87.3333
3	2	36051212	1	80	0	0	0			154	1.54	55.5	23.4019	84	26.1	12	69	150	88	156	90	149	90	151.667	89.3333
3	2	36081320	1	91	0	0	0			155	1.55	47.5	19.7711	80	38.8	7	100	150	88	148	80	140	80	146	82.6667
3	1	36034098	2	53	0	0	0		1	154	1.54	50.8	21.4201	78.1	29.8	4	102	149	88	133	86	142	83	141.333	85.6667
2	2	36081111	1	43	0	1	0			160	1.6	71	27.7344	90	26.5	14	86	148	88	127	84	132	87	135.667	86.3333
2	2	36085111	1	43	0	0	0		0	160	1.6	71	27.7344	90	27.7	14	86	148	88	127	84	132	87	135.667	86.3333
3	2	36041627	1	45	0	0	0			165.3	1.653	84.1	30.7787	104	28.3	18	74	148	88	142	85	144	83	144.667	85.3333
3	1	36014024	2	61	0	0	1	1	1	155.4	1.554	54.7	22.6509	70.2	31.9	5	86	147	88	145	84	160	83	150.667	85
3	1	36011171	1	64	0	1	1	1		170.2	1.702	76.1	26.2703	93.8	32	5	90	147	88	145	85	163	91	151.667	88
3	2	36061160	1	76	0	0	0			158.2	1.582	47.1	18.8195	76	31.3	5	81	147	88	142	88	143	80	144	85.3333
3	2	36061370	1	81	0	0	0			156.4	1.564	41.9	17.1293	63.1	15.1	2	67	147	88	155	74	150	83	150.667	81.6667
2	2	36042080	2	41	0	1	0		0	157.5	1.575	64.3	25.9209	88.9	31.2	7	67	146	88	131	87	129	75	135.333	83.3333
3	1	36014468	2	60	0	0	1	1	1	155	1.55	54.5	22.6847	78.5	35	6	74	146	88	144	83	148	82	146	84.3333
3	1	36021043	1	61	1	1	0			159.5	1.595	47.7	18.7498	67.6	22.4	4	88	146	88	134	84	141	87	140.333	86.3333
2	2	36062257	2	42	0	1	0		0	155	1.55	57.1	23.7669	87.4	32.4	6	80	145	88	137	86	127	87	136.333	87
2	1	36011636	1	42	1	0	0			169.4	1.694	91.6	31.9204	99.2	29.1	19	90	145	88	136	88	131	91	137.333	89
3	2	36061541	1	43	0	0	1			161.6	1.616	68	26.0391	88.8	32.8	7	68	145	88	142	84	134	78	140.333	83.3333
2	1	36012211	2	62	0	1	0		1	150	1.5	64.9	28.8444	88.5	39	13	71	145	88	136	82	133	84	138	84.6667
3	1	36031316	1	76	0	0	1			176	1.76	70	22.5981	96	26.7	10	79	145	88	147	89	133	94	141.667	90.3333
3	2	36041047	1	48	0	1	1			166	1.66	69.9	25.3665	89	21.5	12	84	144	88	138	86	142	86	141.333	86.6667
2	2	36061422	1	57	1	0	0			165.2	1.652	46.6	17.0752	72.2	6.8	1	101	144	88	124	72	126	72	131.333	77.3333
2	1	36021090	1	57	0	0	0			171.6	1.716	65	22.0739	85.7	18.3	8	59	144	88	136	86	138	82	139.333	85.3333
3	2	36061709	2	58	1	1	0		1	172	1.72	87.1	29.4416	103	28.6	19	70	144	88	143	88	140	87	142.333	87.6667
2	1	36031056	1	72														144	88	136	86	132	87	137.333	87
2	1	36032179	2	30	0	0	0		0	156	1.56	43.5	17.8748	68	22	1	80	143	88	140	79	127	91	136.667	86
3	2	36041253	1	66	0	0	1	1		159	1.59	65.4	25.8692	82.6	26	15	66	143	88	123	77	122	78	129.333	81
3	2	36042677	2	45	0	0	1		0	160.9	1.609	83.1	32.0988	88.4	32.7	16	79	142	88	142	81	135	86	139.667	56.3333
3	1	36033078	1	60	0	0	1	1		163.5	1.635			66			79	142	88	152	80	135	80	143	82.6667
3	2	36041320	1	63	0	0	1	1		162	1.62	62.2	23.7007	88	27.9	11	72	142	88	120	80	124	80	128.667	82.6667
3	2	36041408	1	82	0	0	0			158.5	1.585	56.3	22.4104	78	26.8	10	64	142	88	192	87	196	92	176.667	89
2	1	36072138	2	39	0	0	0		0	157	1.57	56.8	23.0435	72	29.2	5	73	141	88	132	87	120	84	131	86.3333
2	1	36012772	2	46	0	0	0		0	153.6	1.536	61.3	25.9823	87.3	34.8	8	78	141	88	134	87	132	91	135.667	88.6667
3	1	36014073	2	53	0	1	0		1	161.2	1.612	70.9	27.2845		43.1	11	75	141	88	146	88	143	89	143.333	88.3333
3	1	36033041	1	63	1	1	1			171	1.71	88.7	30.3341	104	29.8	20	85	141	88	119	84	129	88	129.667	86.6667
3	1	36071680	1	65	1	1	1	1		160	1.6	62.8	24.5312	80	27.8	12	95	141	88	139	87	137	89	139	88
2	1	36011382	1	67	1	0	0			165	1.65	60.5	22.2222	78.5	23.3	9	76	141	88	134	87	138	86	137.667	87
3	2	36082009	2	52	0	0	1		1	150	1.5	68.5	30.4444	91	36.3	14	82	140	88	149	87	135	88	141.333	87.6667
2	2	36061443	1	55	1	1	0			170.4	1.704	74.2	25.5543	94	24.3	17	85	140	88	136	80	140	98	139.99	88.6667
3	1	36021257	1	59	1	0	1			166	1.66	68	24.677	75	24.3	7.2	76	140	88	146	72	130	76	138.667	78.6667
3	1	36072550	2	67	0	0	1		1	154	1.54	47.7	20.113	85	29.2	4	60	140	88	125	77	133	77	132.667	80.6667
2	1	36021611	1	79	0	1	0			155	1.55	64	26.6389	84	24.3	7	78	140	88	136	85	138	86	139.99	88.3333
2	1	36031303	2	34	0	0	0		0	154.8	1.548	62.7	26.1653	85.5	32.2	7	71	139	88	130	80	130	80	133	82.6667
2	2	36084063	2	40	0	1	0		0	150	1.5	51.5	22.8889	74	27.6	5	87	139	88	130	80	128	81	132.333	83
3	2	36064016	2	42	0	1	1		0	153.6	1.536	50.8	21.5318	82	28.6	4		139	88	156	93	140	87	145	89.3333
2	2	36062851	2	51	0	0	0		0	157	1.57	62.7	25.4371	86	30.9	7	58	139	88	138	79	134	82	137	83
2	2	36051292	1	57	1	1	0			175	1.75	57.4	18.7429	77	30.1	10	65	139	88	141	88	137	88	139	88
3	2	36042417	2	60	0	0	1		1	153	1.53	47.5	20.2913	75	25.3	4	72	139	88	138	88	140	88	139	88
2	2	36042525	2	60	0	0	0		1	146.1	1.461	55.2	25.8606	94	39.1	11	78	139	88	139	86	139	88	139	87
2	1	36074022	2	61	0	0	0		1	146	1.46	54.6	25.6146	84	33.9	9	80	139	88	134	84	129	88	134	86.6667
2	2	36081427	1	61	1	0	0			168	1.68	75	26.5731	92	25.6	15	75	139	88	137	88	135	84	137	86.6667
3	1	36011145	1	67	1	0	1	1		169.2	1.692	65.8	22.984	80.4	23.6	10	67	139	88	138	84	137	80	138	84
3	1	36071559	1	67	0	0	0			161	1.61	61.7	23.8031	88	26.6	12	75	139	88	142	87	140	85	140.333	86.6667
2	2	36042420	2	46	0	0	0		0	158.2	1.582	56.1	22.4156	77	29.4	24	86	138	88	136	80	136	86	139.99	89.99
3	2	36042555	2	51	0	0	1		0	159	1.59	59.4	23.4959	81.1	30.8	6	90	138	88	138	88	138	88	138	88
2	1	36074041	2	63	0	0	0		0	149	1.49	60.4	27.206	87	35.5	11	87	138	88	136	84	137	83	137	85
3	2	36061423	1	65	0	1	1			168.5	1.685	59.4	20.9212	76	13.1	7	92	138	88	136	87	122	83	132	86
2	2	36042752	2	55	0	0	0		1	154	1.54	52.4	22.0948	71.8	27.6	5		137	88	129	86	135	87	133	87
2	2	36042096	2	41	0	0	0		0	155.9	1.559	60.4	24.851	82	30.4	6	67	136	88	125	77	123	83	128	82.6667
2	1	36011644	1	44	0	1	0			164.6	1.646	71	26.2059	87.6	30.4	13	82	136	88	131	88	124	88	130.333	88
2	1	36071495	1	52	0	0	0			164	1.64	77.9	28.9634	97	28.9	17	77	136	88	135	84	130	80	133.667	84
2	1	36022174	2	66	0	0	0		1	153.6	1.536	55.9	23.6935	89.4	33.7	7	74	136	88	140	88	130	85	135.333	87
3	1	36011361	1	79	0	1	1	1		170	1.7	54.4	18.8235	75	23.1	4	93	136	88	146	88	153	83	145	86.3333
2	2	36052469	2	80	0	0	0		1	128	1.28	41.9	25.5737	83.4	43.2	6	101	136	88	130	81	109	79	125	82.6667
2	1	36011392	1	45	0	0	0			171.6	1.716	74.7	25.368	82.3	26.4	11	80	135	88	137	89	131	87	134.333	88
2	2	36082220	2	47	0	0	0		0	155	1.55	57.5	23.9334	74	25.6	6	71	135	88	130	81	130	80	131.667	83
2	1	36012720	2	47	0	0	0		1	160.2	1.602	68.1	26.5352	86.5	34.5	9	69	135	88	128	81	133	84	132	84.3333
2	2	36041261	1	56	0	0	0			165.5	1.655	67.1	24.4978	89	30.6	12	75	135	88	133	80	131	84	133	84
3	2	36051208	1	69	1	1	1			163.3	1.633	60.3	22.6123	81.1	25.9	10	75	135	88	145	86	150	86	143.333	86.6667
2	2	36081078	1	79	0	0	0			150	1.5	41.1	18.2667	62	17.9	4	85	135	88	123	80	120	80	126	82.6667
2	1	36031208	1	39														134	88	133	88	130	82	132.333	86
2	1	36033448	1	40	2	1	0			168	1.68	71.7	25.4039	87	21.6	11	73	134	88	131	82	130	80	131.667	83.3333
2	2	36062398	2	46	0	0	0		0	153.2	1.532	51.6	21.9853	74	25.3	4	80	134	88	127	80	126	80	129	82.6667
2	2	36081555	1	49	0	1	0			168	1.68	68	24.093	90	27	10	60	134	88	130	86	128	80	130.667	84.6667
2	1	36033339	1	50	0	0	0			168	1.68	68.6	24.3056	84	24.8	10	65	134	88	130	75	132	85	132	82.6667
2	2	36042629	2	55	0	0	0		0	160	1.6	66	25.7812	88.2	36.1	9	74	134	88	136	90	138	88	139.99	89
2	2	36042504	2	56	0	0	0		0	150	1.5	51.7	22.9778	78.3	36.4	7	85	134	88	134	88	134	88	134	88
2	2	36051104	1	62	1	1	0			167	1.67	59.3	21.2629	83	20.6	7	70	134	88	137	75	130	92	133.667	85
2	1	36033459	1	30	0	1	0			173	1.73	76.5	25.5605	77	23.4	10	83	132	88	130	80	127	79	129.667	82.3333
2	2	36042527	2	47	0	0	0		0	151.4	1.514	63	27.4846	84	32.3	9		132	88	134	86	136	84	139.99	89.99
3	2	36042513	2	57	0	0	1		1	154	1.54	57.4	24.2031	82.3	30.9		80	132	88	134	90	132	89	132	89
2	1	36072246	2	67	0	0	0		1	149	1.49	51.3	23.1071	82	34.9	7	93	132	88	138	82	129	85	133	85
2	2	36081060	1	55	0	1	0			159	1.59	55.7	22.0324	75	23.2	8	66	131	88	122	66	119	77	124	77
2	2	36061278	1	62	0	0	0			165.2	1.652	62.2	22.7914	91	26.2	10	72	131	88	126	77	126	81	127.667	82
3	2	36051127	1	69	0	0	1	1		161	1.61	73.4	28.3168	96.5	29.6	19	120	131	88	134	87	134	88	133	87.6667
2	1	36034335	2	78	0	0	0		1	144.7	1.447	39.4	18.8174	69	35.5	4	80	131	88	131	61	128	69	130	72.6667
2	1	36071489	1	43	0	0	0			155	1.55	63.7	26.514	91	26.1	13	61	130	88	125	85	132	87	129	86.6667
3	2	36051199	1	43	1	0	1			169	1.69	85.5	29.9359	99	26.9	17	92	130	88	122	82	124	82	125.333	84
2	2	36042617	2	54	0	0	0		1	155.7	1.557	75.9	31.3087	95.2	40.8	15	68	130	88	132	86	134	84	139.99	87
2	1	36014254	2	43					1	161.8	1.618	50.2	19.1755	64.8	24.9	2	79	129	88	120	87	122	90	123.667	88.3333
3	2	36041044	1	47	0	1	1			168.7	1.687	62.3	21.8906	81	20	7	82	128	88	130	86	124	84	127.333	86
2	1	36031359	1	52	1	0	0			163	1.63	58.2	21.9052	85	25	8	78	128	88	125	84	130	85	127.667	85.6667
2	2	36061433	1	68	0	0	0			164.2	1.642	55.7	20.659	74	16.4	7	77	128	88	130	86	124	84	127.333	86
3	1	36031377	1	77	0	0	1			157	1.57	54.7	22.1916	74	22.5	10	85	128	88	125	75	120	72	124.333	78.3333
1	2	36064148	2	19	0	1	0		0	155	1.55	45	18.7305	70.5	25.4	4	80	127	88	115	75	113	60	118.333	74.3333
2	1	36021217	1	22	1	0	0			170.2	1.702	63.1	21.7826	71	9.8	5	103	127	88	124	82	121	81	124	83.6667
2	2	36081204	1	40	1	0	0			159	1.59	61.6	24.3661	68	18.6	10	85	127	88	126	80	127	88	126.667	85.3333
2	1	36072324	2	50	0	0	0		0	160	1.6	66	25.7812	82	32.1	8	68	127	88	122	82	120	76	123	82
2	1	36031277	1	59	0	0	0			163	1.63	83.2	31.3147	102	29.9	22	70	127	88	133	89	125	78	128.333	85
2	2	36082918	2	60	0	0	0		1	157	1.57	58.6	23.7738	80	24.6	2	103	127	88	125	86	123	84	125	86
2	1	36031450	1	36	1	1	0			171	1.71	81.7	27.9402	93	29.3	13	70	126	88	120	80	122	82	122.667	83.3333
2	2	36081211	1	40	2	0	0			167	1.67	58.2	20.8684	81	13	5	92	126	88	126	78	124	84	125.333	83.3333
3	1	36021049	1	43	1	0	1			169.8	1.698	85	29.4811	97.4	22.1	2	69	126	88	123	87	128	88	125.667	87.6667
2	1	36071104	1	53	1	1	0			167	1.67	74.2	26.6055	94	27.1	14	78	126	88	118	84	125	87	123	86.3333
3	1	36014011	2	58	0	0	1	1	1	164.4	1.644	79.6	29.4516	98	38	10	73	126	88	133	79	130	81	129.667	82.6667
2	2	36054187	2	45	0	0	0		0	157	1.57	44.1	17.8912	68	19.9	2	80	125	88	127	85	122	82	124.667	85
2	2	36061110	1	68	1	1	0			163.2	1.632	46.6	17.4963	76.5	21.5	3	82	125	88	134	78	128	78	129	81.3333
2	1	36034470	2	35	0	0	0		0	150	1.5	45.1	20.0444	75	22.8	3	80	124	88	120	80	122	85	122	84.3333
2	2	36041501	1	65	0	0	0			154	1.54	52.7	22.2213	79	32.3	10	85	124	88	122	86	132	80	126	84.6667
1	2	36061368	1	77	0	0	0			158.4	1.584	60.1	23.9532	70.2	24.5	6	71	124	88	115	76	120	70	119.667	78
2	2	36064153	2	19	0	1	0		0	155	1.55	41	17.0656	68	25.4	3	75	123	88	119	78	115	77	119	81
1	2	36061583	1	31	0	0	0			175	1.75	58	18.9388	70	23.5	7	71	123	88	110	70	101	75	111.333	77.6667
2	1	36071446	1	65	1	0	0			147	1.47	51	23.6013	80	22.2	12	90	123	88	120	81	119	76	120.667	81.6667
3	2	36061338	1	49	1	1	0			169.6	1.696	74.3	25.8308	96.9	27.6	12	82	122	88	124	90	128	94	124.667	90.6667
2	1	36012246	2	53	0	0	0		1	158.6	1.586	58.9	23.4158	85.6	33.2	6	81	122	88	119	80	119	77	120	81.6667
2	1	36022228	2	25	0	0	0		0	161.8	1.618	50	19.0991	60	20.9	2	79	121	88	116	77	117	78	118	81
3	1	36012384	2	63	0	0	1	1	1	163.8	1.638	74.9	27.9161	93.4	37	11	96	121	88	119	83	121	86	120.333	85.6667
2	2	36062507	2	78	0	0	0		1	147	1.47	36.3	16.7986	76.5	30.4	2	86	121	88	118	80	119	90	119.333	86
2	1	36014366	2	33	0	0	0		0	156.4	1.564	60.2	24.6106	74.2	34.8	6	64	120	88	111	79	107	88	112.667	83.5
2	1	36011597	1	40	0	1	0			170	1.7	62.9	21.7647	79.1	22.9	7	72	120	88	117	83	119	86	118.667	85.6667
2	2	36051493	1	44	1	1	0			148	1.48	49	22.3703	76	25	5		120	88	118	84	119	88	119	86.6667
2	2	36051739	1	78	1	0	0			170	1.7	60	20.7612	83	22	8	92	120	88	130	80	126	83	125.333	83.6667
2	1	36034500	2	16	0	0	0		0	158	1.58	45.5	18.2262	64	19.8		77	112	88	110	85	114	80	112	84.3333
2	2	36062752	2	24	0	0	0		0	158.3	1.583	59.5	23.7441	90.5	31.4	11	76	110	88	115	80	103	85	109.333	84.3333
2	2	36051439	1	50	1	1	0			170	1.7	70	24.2215	84	30	11	84	110	88	115	80	114	86	113	84.6667
[truncated: 13,298 more rows]
